# Supplementary material for: Ciona Brachyury proximal and distal enhancers have different FGF dose-response relationships
Source: PLoS Genet. 2021 Jan 19;17(1):e1009305. doi: 10.1371/journal.pgen.1009305 (PMC7846015; doi:10.1371/journal.pgen.1009305)
Supplement: S1 Appendix — (ZIP) [file pgen.1009305.s004.zip]

Archive with 22 entries (19 files):
- Harder_Appendix_S3/
- Harder_Appendix_S3/Fig 2 and Associated Supplement.py
- __MACOSX/
- __MACOSX/Harder_Appendix_S3/
- __MACOSX/Harder_Appendix_S3/._Fig 2 and Associated Supplement.py
- Harder_Appendix_S3/InSituForPython.csv
- __MACOSX/Harder_Appendix_S3/._InSituForPython.csv
- Harder_Appendix_S3/SEVData.csv
- __MACOSX/Harder_Appendix_S3/._SEVData.csv
- Harder_Appendix_S3/Fig 4 and Associated Supplement.py
- __MACOSX/Harder_Appendix_S3/._Fig 4 and Associated Supplement.py
- Harder_Appendix_S3/InSituNonUniform.csv
- __MACOSX/Harder_Appendix_S3/._InSituNonUniform.csv
- Harder_Appendix_S3/sum_filtering.py
- __MACOSX/Harder_Appendix_S3/._sum_filtering.py
- Harder_Appendix_S3/readme.txt
- __MACOSX/Harder_Appendix_S3/._readme.txt
- Harder_Appendix_S3/Cell Measurements.csv
- __MACOSX/Harder_Appendix_S3/._Cell Measurements.csv
- Harder_Appendix_S3/Fig 3 and Associated Supplement.py
- __MACOSX/Harder_Appendix_S3/._Fig 3 and Associated Supplement.py
- __MACOSX/._Harder_Appendix_S3
