# Supplementary material for: Ciona Brachyury proximal and distal enhancers have different FGF dose-response relationships
Source: PLoS Genet. 2021 Jan 19;17(1):e1009305. doi: 10.1371/journal.pgen.1009305 (PMC7846015; doi:10.1371/journal.pgen.1009305)
Supplement: S1 Appendix — (ZIP) [file pgen.1009305.s004.zip › Harder_Appendix_S3/readme.txt]

Data:

SEVData.csv: Data table containing all of the whole-embryo Summed Enhancer Value measurements for the three reporter constructs

Cell Measurements.csv: Data table containing all of the individual cell reporter expression measurements

InSituForPython.csv: Data table containing all of the semi-quantitative  Bra in situ scores

InSituNonUniform.csv: Data table containing the Bra in situ scores for just the embryos with nonuniform expression


Scripts:

sum_filtering.py: scripts used to extract whole-embryo expression values from confocal stacks.

Fig 2 and Associated Supplement.py: Scripts used for statistical tests and data visualization for figure 2

Fig 3 and Associated Supplement.py: Scripts used for statistical tests and data visualization for figure 3

Fig 4 and Associated Supplement.py: Scripts used for statistical tests and data visualization for figure 4

(file paths are hard coded in these scripts and would need to be adjusted to run on other computers)
