# Supplementary material for: Ciona Brachyury proximal and distal enhancers have different FGF dose-response relationships
Source: PLoS Genet. 2021 Jan 19;17(1):e1009305. doi: 10.1371/journal.pgen.1009305 (PMC7846015; doi:10.1371/journal.pgen.1009305)
Supplement: S1 Appendix — (ZIP) [file pgen.1009305.s004.zip › Harder_Appendix_S3/Cell Measurements.csv]

Experiment Number	Cell Number	Dose	Reporter	EmbryoNumber	CellPosition	Lineage	Mean	StDev	Mode	Min	Max	IntDen	Median	RawIntDen	MedianNoBG
2	1	0.1	Distal	1	czi:0047-0160-0262:c:1/2	Primary	220.912	71.985	187	71	464	1802.179	213	17673	188
2	2	0.1	Distal	1	czi:0047-0146-0277:c:1/2	Primary	123.475	54.786	152	6	275	1007.295	120	9878	95
2	3	0.1	Distal	1	czi:0045-0167-0277:c:1/2	Primary	117.237	65.929	94	23	285	956.41	100	9379	75
2	4	0.1	Distal	1	czi:0045-0168-0292:c:1/2	Primary	17.675	17.25	5	1	74	144.191	7	1414	0
2	5	0.1	Distal	1	czi:0045-0146-0296:c:1/2	Primary	13.037	12.925	6	0	51	106.358	6	1043	0
2	6	0.1	Distal	1	czi:0051-0132-0293:c:1/2	Primary	17.988	21.341	6	0	109	146.74	7	1439	0
2	7	0.1	Distal	1	czi:0051-0137-0307:c:1/2	Primary	132.562	63.953	116	32	326	1081.43	125	10605	100
2	8	0.1	Distal	1	czi:0051-0164-0321:c:1/2	Primary	14.713	16.767	6	2	71	120.023	6	1177	0
2	9	0.1	Distal	1	czi:0049-0136-0328:c:1/2	Primary	206.238	76.882	286	13	382	1682.462	210	16499	185
2	10	0.1	Distal	1	czi:0045-0150-0312:c:1/2	Primary	106.55	69.936	92	5	394	869.223	92	8524	67
2	11	0.1	Distal	1	czi:0043-0162-0308:c:1/2	Primary	13.062	16.637	6	2	74	106.562	6	1045	0
2	12	0.1	Distal	1	czi:0045-0157-0337:c:1/2	Primary	125.662	71.204	7	1	396	1025.14	121	10053	96
2	13	0.1	Distal	1	czi:0051-0159-0348:c:1/2	Primary	18.512	19.578	6	0	76	151.023	6	1481	0
2	14	0.1	Distal	1	czi:0053-0125-0333:c:1/2	Primary	33.9	34.3	5	1	139	276.552	21	2712	0
2	15	0.1	Distal	1	czi:0053-0125-0345:c:1/2	Primary	134.725	67.894	135	14	350	1099.071	131	10778	106
2	16	0.1	Distal	1	czi:0055-0170-0346:c:1/2	Primary	14.075	16.175	6	0	77	114.822	6	1126	0
2	17	0.1	Distal	1	czi:0055-0169-0360:c:1/2	Primary	18.938	22.473	5	4	129	154.49	7	1515	0
2	18	0.1	Distal	1	czi:0055-0140-0357:c:1/2	Primary	132.012	63.356	100	39	302	1076.943	129	10561	104
2	19	0.1	Distal	1	czi:0055-0141-0346:c:1/2	Primary	96.35	63.33	40	5	257	786.012	83	7708	58
2	20	0.1	Distal	1	czi:0061-0132-0363:c:1/2	Primary	22.762	20.107	5	0	85	185.694	19	1821	0
2	21	0.1	Distal	1	czi:0061-0125-0376:c:1/2	Primary	132.988	62.812	82	15	321	1084.897	130	10639	105
2	22	0.1	Distal	1	czi:0061-0128-0387:c:1/2	Primary	19.788	23.029	5	0	133	161.424	8	1583	0
2	23	0.1	Distal	1	czi:0061-0126-0400:c:1/2	Primary	47.725	34.906	6	0	159	389.335	46	3818	21
2	24	0.1	Distal	1	czi:0061-0122-0413:c:1/2	Primary	280	101.454	262	108	575	2284.208	262	22400	237
2	25	0.1	Distal	1	czi:0057-0173-0375:c:1/2	Primary	13	12.821	5	2	62	106.053	6	1040	0
2	26	0.1	Distal	1	czi:0057-0168-0389:c:1/2	Primary	13.037	14.613	5	4	59	106.358	6	1043	0
2	27	0.1	Distal	1	czi:0057-0158-0406:c:1/2	Primary	16.562	17.04	6	2	66	135.115	6	1325	0
2	28	0.1	Distal	1	czi:0051-0158-0397:c:1/2	Primary	10.65	12.314	6	4	58	86.881	6	852	0
2	29	0.1	Distal	1	czi:0051-0156-0377:c:1/2	Primary	16.075	15.986	6	0	64	131.138	6	1286	0
2	30	0.1	Distal	1	czi:0069-0127-0425:c:1/2	Primary	36.775	41.809	5	0	256	300.006	25	2942	0
2	31	0.1	Distal	1	czi:0067-0175-0424:c:1/2	Primary	13.312	14.475	6	1	63	108.602	6	1065	0
2	32	0.1	Distal	1	czi:0067-0175-0407:c:1/2	Primary	14.113	19.567	6	3	107	115.128	6	1129	0
2	33	0.1	Distal	1	czi:0067-0178-0436:c:1/2	Secondary	16.663	17.545	5	4	89	135.931	6	1333	0
2	34	0.1	Distal	1	czi:0077-0127-0442:c:1/2	Secondary	24.8	28.268	5	0	143	202.316	10	1984	0
2	35	0.1	Distal	1	czi:0079-0135-0463:c:1/2	Secondary	30.45	29.733	5	2	151	248.408	24	2436	0
2	36	0.1	Distal	1	czi:0079-0163-0481:c:1/2	Secondary	20.387	23.795	5	2	119	166.319	6	1631	0
2	37	0.1	Distal	1	czi:0083-0142-0485:c:1/2	Secondary	165.25	72.728	129	26	366	1348.091	166	13220	141
2	38	0.1	Distal	1	czi:0083-0146-0500:c:1/2	Secondary	189.175	77.387	97	29	422	1543.268	185	15134	160
2	39	0.1	Distal	1	czi:0087-0162-0496:c:1/2	Secondary	26.712	28.325	6	0	142	217.918	15	2137	0
2	40	0.1	Distal	1	czi:0073-0166-0463:c:1/2	Secondary	14.463	18.36	6	0	90	117.983	6	1157	0
2	1	0.1	Distal	2	czi:0077-0124-0338:c:1/2	Primary	301.163	98.049	304	91	587	2456.849	302	24093	277
2	2	0.1	Distal	2	czi:0071-0115-0322:c:1/2	Primary	175.438	73.161	128	13	350	1431.199	167	14035	142
2	3	0.1	Distal	2	czi:0071-0111-0309:c:1/2	Primary	281.387	98.498	179	73	551	2295.527	274	22511	249
2	4	0.1	Distal	2	czi:0071-0109-0295:c:1/2	Primary	285.488	90.7	276	112	553	2328.974	279	22839	254
2	5	0.1	Distal	2	czi:0081-0124-0303:c:1/2	Primary	29.7	27.648	5	2	122	242.289	20	2376	0
2	6	0.1	Distal	2	czi:0081-0138-0314:c:1/2	Primary	180.287	76.259	168	38	451	1470.765	168	14423	143
2	7	0.1	Distal	2	czi:0083-0119-0292:c:1/2	Primary	19.462	23.034	5	0	138	158.773	7	1557	0
2	8	0.1	Distal	2	czi:0081-0139-0281:c:1/2	Primary	14.825	15.736	5	0	62	120.941	6	1186	0
2	9	0.1	Distal	2	czi:0081-0117-0271:c:1/2	Primary	18.188	18.757	5	0	89	148.372	8	1455	0
2	10	0.1	Distal	2	czi:0069-0104-0267:c:1/2	Primary	211.05	78.739	282	57	407	1721.722	215	16884	190
2	11	0.1	Distal	2	czi:0077-0105-0252:c:1/2	Primary	182.875	71.919	144	48	401	1491.873	180	14630	155
2	12	0.1	Distal	2	czi:0077-0119-0255:c:1/2	Primary	114.275	68.127	126	4	291	932.242	104	9142	79
2	13	0.1	Distal	2	czi:0077-0143-0260:c:1/2	Primary	16.85	20.088	5	0	83	137.46	6	1348	0
2	14	0.1	Distal	2	czi:0081-0140-0247:c:1/2	Primary	11.6	12.493	6	0	60	94.631	6	928	0
2	15	0.1	Distal	2	czi:0081-0118-0234:c:1/2	Primary	13.312	12.895	5	0	56	108.602	6	1065	0
2	16	0.1	Distal	2	czi:0071-0139-0236:c:1/2	Primary	14.8	17.463	5	0	88	120.737	6	1184	0
2	17	0.1	Distal	2	czi:0067-0115-0223:c:1/2	Primary	247.887	95.601	228	77	603	2022.238	246	19831	221
2	18	0.1	Distal	2	czi:0071-0137-0223:c:1/2	Primary	158.938	91.276	37	5	440	1296.594	144	12715	119
2	19	0.1	Distal	2	czi:0079-0151-0230:c:1/2	Primary	15.15	17.148	6	0	85	123.592	6	1212	0
2	20	0.1	Distal	2	czi:0079-0100-0208:c:1/2	Primary	11.613	11.299	6	0	55	94.733	6	929	0
2	21	0.1	Distal	2	czi:0077-0116-0198:c:1/2	Primary	9.887	11.871	6	2	82	80.661	6	791	0
2	22	0.1	Distal	2	czi:0077-0156-0215:c:1/2	Primary	10.688	12.512	6	4	67	87.187	6	855	0
2	23	0.1	Distal	2	czi:0063-0141-0152:c:1/2	Primary	73.675	40.999	34	4	164	601.032	71	5894	46
2	24	0.1	Distal	2	czi:0077-0153-0198:c:1/2	Primary	13.25	23.484	5	1	197	108.092	6	1060	0
2	25	0.1	Distal	2	czi:0069-0109-0184:c:1/2	Primary	38.8	30.81	6	4	164	316.526	40	3104	15
2	26	0.1	Distal	2	czi:0069-0122-0177:c:1/2	Primary	47.612	38.081	5	3	187	388.417	40	3809	15
2	27	0.1	Distal	2	czi:0069-0142-0181:c:1/2	Primary	33.85	29.078	6	3	156	276.144	30	2708	5
2	28	0.1	Distal	2	czi:0069-0140-0193:c:1/2	Primary	45.775	36.693	6	1	153	373.427	32	3662	7
2	29	0.1	Distal	2	czi:0063-0119-0167:c:1/2	Primary	58.487	41.083	5	5	155	477.134	58	4679	33
2	30	0.1	Distal	2	czi:0063-0128-0156:c:1/2	Primary	45.025	33.001	5	2	134	367.309	37	3602	12
2	31	0.1	Distal	2	czi:0065-0146-0175:c:1/2	Primary	50.538	43.329	6	0	199	412.279	37	4043	12
2	32	0.1	Distal	2	czi:0065-0151-0168:c:1/2	Primary	51.525	38.909	6	3	199	420.335	43	4122	18
2	33	0.1	Distal	2	czi:0065-0164-0152:c:1/2	Secondary	17.337	16.1	6	4	85	141.437	8	1387	0
2	34	0.1	Distal	2	czi:0065-0163-0141:c:1/2	Secondary	17.05	17.464	6	3	70	139.092	7	1364	0
2	35	0.1	Distal	2	czi:0065-0166-0129:c:1/2	Secondary	20.95	18.318	5	1	72	170.908	17	1676	0
2	36	0.1	Distal	2	czi:0065-0140-0142:c:1/2	Secondary	25.8	26.461	5	0	125	210.473	17	2064	0
2	37	0.1	Distal	2	czi:0065-0147-0135:c:1/2	Secondary	25.9	24.918	6	1	117	211.289	17	2072	0
2	38	0.1	Distal	2	czi:0065-0153-0126:c:1/2	Secondary	24.387	22.192	6	0	91	198.95	18	1951	0
2	39	0.1	Distal	2	czi:0067-0154-0112:c:1/2	Secondary	20.738	21.787	6	0	96	169.174	7	1659	0
2	40	0.1	Distal	2	czi:0071-0165-0109:c:1/2	Secondary	13.387	16.681	5	4	83	109.214	6	1071	0
2	1	0.1	Distal	3	czi:0073-0134-0327:c:1/2	Primary	116.812	53.177	122	21	273	952.943	110	9345	85
2	2	0.1	Distal	3	czi:0073-0142-0314:c:1/2	Primary	22.55	26.787	6	0	192	183.96	10	1804	0
2	3	0.1	Distal	3	czi:0073-0133-0303:c:1/2	Primary	34.475	33.941	5	0	150	281.243	25	2758	0
2	4	0.1	Distal	3	czi:0073-0158-0303:c:1/2	Primary	39.112	53.641	5	0	317	319.075	24	3129	0
2	5	0.1	Distal	3	czi:0073-0158-0312:c:1/2	Primary	21.8	26.885	6	4	195	177.842	13	1744	0
2	6	0.1	Distal	3	czi:0075-0159-0294:c:1/2	Primary	102.287	61.727	68	3	349	834.45	93	8183	68
2	7	0.1	Distal	3	czi:0075-0128-0286:c:1/2	Primary	20.075	17.901	5	1	78	163.77	11	1606	0
2	8	0.1	Distal	3	czi:0075-0167-0281:c:1/2	Primary	61.737	48.963	5	2	254	503.647	49	4939	24
2	9	0.1	Distal	3	czi:0075-0147-0280:c:1/2	Primary	64.375	43.945	23	4	239	525.164	57	5150	32
2	10	0.1	Distal	3	czi:0075-0158-0268:c:1/2	Primary	91.05	62.957	85	3	319	742.775	85	7284	60
2	11	0.1	Distal	3	czi:0077-0137-0265:c:1/2	Primary	228.938	84.98	229	62	438	1867.646	226	18315	201
2	12	0.1	Distal	3	czi:0077-0167-0258:c:1/2	Primary	142.713	71.724	48	5	378	1164.232	142	11417	117
2	13	0.1	Distal	3	czi:0071-0128-0247:c:1/2	Primary	18.163	20.523	6	3	96	148.168	6	1453	0
2	14	0.1	Distal	3	czi:0073-0157-0256:c:1/2	Primary	71.362	55.727	15	3	280	582.167	58	5709	33
2	15	0.1	Distal	3	czi:0075-0150-0243:c:1/2	Primary	81.662	55.815	1	1	232	666.193	76	6533	51
2	16	0.1	Distal	3	czi:0073-0174-0232:c:1/2	Primary	124.7	68.956	193	5	298	1017.288	120	9976	95
2	17	0.1	Distal	3	czi:0073-0159-0232:c:1/2	Primary	98.5	64.938	13	5	294	803.552	86	7880	61
2	18	0.1	Distal	3	czi:0073-0134-0232:c:1/2	Primary	37.05	30.724	6	0	177	302.25	33	2964	8
2	19	0.1	Distal	3	czi:0081-0134-0220:c:1/2	Primary	146.675	72.694	31	20	309	1196.558	142	11734	117
2	20	0.1	Distal	3	czi:0079-0152-0223:c:1/2	Primary	55.75	36.884	5	5	183	454.802	54	4460	29
2	21	0.1	Distal	3	czi:0081-0166-0223:c:1/2	Primary	59.2	47.118	4	3	231	482.947	48	4736	23
2	22	0.1	Distal	3	czi:0075-0131-0209:c:1/2	Primary	22.05	24.005	6	2	135	179.881	13	1764	0
2	23	0.1	Distal	3	czi:0073-0181-0206:c:1/2	Primary	139.625	72.361	73	23	405	1139.045	127	11170	102
2	24	0.1	Distal	3	czi:0081-0155-0203:c:1/2	Primary	108.188	55.488	38	10	226	882.581	101	8655	76
2	25	0.1	Distal	3	czi:0073-0188-0189:c:1/2	Primary	160.225	71.711	184	48	423	1307.097	151	12818	126
2	26	0.1	Distal	3	czi:0079-0161-0185:c:1/2	Primary	123.713	60.12	142	6	286	1009.232	129	9897	104
2	27	0.1	Distal	3	czi:0065-0139-0182:c:1/2	Primary	30.163	31.943	6	1	138	246.062	21	2413	0
2	28	0.1	Distal	3	czi:0065-0143-0200:c:1/2	Primary	15.812	17.245	5	0	82	128.997	6	1265	0
2	29	0.1	Distal	3	czi:0075-0125-0188:c:1/2	Primary	28.087	28.683	6	1	151	229.135	23	2247	0
2	30	0.1	Distal	3	czi:0063-0152-0165:c:1/2	Primary	16.6	20.575	5	0	122	135.421	6	1328	0
2	31	0.1	Distal	3	czi:0067-0189-0180:c:1/2	Primary	89.725	60.992	42	4	271	731.966	74	7178	49
2	32	0.1	Distal	3	czi:0067-0196-0169:c:1/2	Primary	75.2	46.842	113	5	248	613.473	77	6016	52
2	33	0.1	Distal	3	czi:0067-0200-0143:c:1/2	Secondary	152.637	60.402	96	37	340	1245.199	143	12211	118
2	34	0.1	Distal	3	czi:0073-0177-0158:c:1/2	Secondary	98.75	53.254	21	0	228	805.591	89	7900	64
2	35	0.1	Distal	3	czi:0073-0154-0156:c:1/2	Secondary	17.525	17.888	6	2	82	142.967	6	1402	0
2	36	0.1	Distal	3	czi:0063-0162-0146:c:1/2	Secondary	13.5	14.952	5	0	70	110.131	6	1080	0
2	37	0.1	Distal	3	czi:0063-0169-0135:c:1/2	Secondary	93.55	63.704	52	4	348	763.17	81	7484	56
2	38	0.1	Distal	3	czi:0063-0183-0128:c:1/2	Secondary	31.65	26.427	5	0	123	258.197	28	2532	3
2	39	0.1	Distal	3	czi:0059-0197-0122:c:1/2	Secondary	31.175	25.136	6	4	111	254.322	27	2494	2
2	40	0.1	Distal	3	czi:0059-0183-0111:c:1/2	Secondary	29.95	30.368	6	0	152	244.329	22	2396	0
2	1	0.1	Distal	4	czi:0057-0164-0246:c:1/2	Primary	13.012	14.696	5	4	67	106.154	6	1041	0
2	2	0.1	Distal	4	czi:0057-0161-0260:c:1/2	Primary	20.875	21.403	5	1	97	170.296	11	1670	0
2	3	0.1	Distal	4	czi:0057-0146-0262:c:1/2	Primary	26.312	24.71	5	1	103	214.654	23	2105	0
2	4	0.1	Distal	4	czi:0057-0162-0273:c:1/2	Primary	263.438	96.141	124	113	520	2149.093	248	21075	223
2	5	0.1	Distal	4	czi:0057-0145-0285:c:1/2	Primary	312.75	106.13	275	102	505	2551.379	303	25020	278
2	6	0.1	Distal	4	czi:0055-0147-0272:c:1/2	Primary	143.113	82.851	83	11	421	1167.495	125	11449	100
2	7	0.1	Distal	4	czi:0057-0172-0289:c:1/2	Primary	25.9	25.846	6	0	93	211.289	14	2072	0
2	8	0.1	Distal	4	czi:0055-0173-0302:c:1/2	Primary	18.562	20.882	5	4	87	151.431	6	1485	0
2	9	0.1	Distal	4	czi:0055-0190-0301:c:1/2	Primary	17.825	22.467	5	3	121	145.414	6	1426	0
2	10	0.1	Distal	4	czi:0055-0139-0303:c:1/2	Primary	186.988	74.656	205	49	397	1525.423	182	14959	157
2	11	0.1	Distal	4	czi:0055-0148-0315:c:1/2	Primary	353.525	92.481	347	157	604	2884.017	347	28282	322
2	12	0.1	Distal	4	czi:0055-0182-0318:c:1/2	Primary	31.712	28.472	6	0	126	258.707	30	2537	5
2	13	0.1	Distal	4	czi:0055-0181-0333:c:1/2	Primary	28.238	30.787	5	0	135	230.358	17	2259	0
2	14	0.1	Distal	4	czi:0061-0148-0330:c:1/2	Primary	15.225	18.905	5	0	83	124.204	6	1218	0
2	15	0.1	Distal	4	czi:0061-0141-0351:c:1/2	Primary	274.675	102.787	253	78	581	2240.767	273	21974	248
2	16	0.1	Distal	4	czi:0061-0173-0337:c:1/2	Primary	19.45	18.043	5	0	79	158.671	12	1556	0
2	17	0.1	Distal	4	czi:0065-0189-0392:c:1/2	Primary	20.238	18.255	6	0	68	165.095	16	1619	0
2	18	0.1	Distal	4	czi:0065-0190-0411:c:1/2	Primary	36.288	37.902	5	2	200	296.029	27	2903	2
2	19	0.1	Distal	4	czi:0065-0146-0367:c:1/2	Primary	19.587	19.963	5	3	93	159.793	9	1567	0
2	20	0.1	Distal	4	czi:0065-0147-0383:c:1/2	Primary	19	21.41	6	0	107	155	6	1520	0
2	21	0.1	Distal	4	czi:0065-0146-0407:c:1/2	Primary	15.387	18.027	5	4	109	125.529	6	1231	0
2	22	0.1	Distal	4	czi:0061-0184-0362:c:1/2	Primary	21.387	20.531	5	0	79	174.477	13	1711	0
2	23	0.1	Distal	4	czi:0059-0190-0375:c:1/2	Primary	17.925	21.625	5	2	117	146.23	7	1434	0
2	24	0.1	Distal	4	czi:0063-0171-0392:c:1/2	Primary	21.5	24.016	5	0	101	175.395	7	1720	0
2	25	0.1	Distal	4	czi:0063-0157-0349:c:1/2	Primary	159.988	87.606	91	16	388	1305.16	140	12799	115
2	26	0.1	Distal	4	czi:0053-0155-0360:c:1/2	Primary	272.3	107.676	324	56	565	2221.392	284	21784	259
2	27	0.1	Distal	4	czi:0053-0166-0413:c:1/2	Primary	286.238	94.977	288	87	511	2335.093	288	22899	263
2	28	0.1	Distal	4	czi:0053-0146-0398:c:1/2	Primary	355.962	120.733	288	34	672	2903.901	369	28477	344
2	29	0.1	Distal	4	czi:0053-0176-0347:c:1/2	Primary	19.25	19.211	5	0	75	157.039	7	1540	0
2	30	0.1	Distal	4	czi:0049-0154-0373:c:1/2	Primary	29.738	34.806	5	0	204	242.595	21	2379	0
2	31	0.1	Distal	4	czi:0049-0159-0386:c:1/2	Primary	26.8	27.45	5	0	105	218.631	17	2144	0
2	32	0.1	Distal	4	czi:0047-0172-0361:c:1/2	Primary	138.812	70.735	120	20	298	1132.416	125	11105	100
2	33	0.1	Distal	4	czi:0069-0150-0450:c:1/2	Secondary	19.438	21.989	5	1	105	158.569	6	1555	0
2	34	0.1	Distal	4	czi:0069-0183-0443:c:1/2	Secondary	21.475	24.724	5	3	106	175.191	10	1718	0
2	35	0.1	Distal	4	czi:0069-0182-0456:c:1/2	Secondary	47.263	39.633	5	1	177	385.562	35	3781	10
2	36	0.1	Distal	4	czi:0069-0155-0465:c:1/2	Secondary	27.775	29.042	6	0	137	226.585	14	2222	0
2	37	0.1	Distal	4	czi:0069-0158-0480:c:1/2	Secondary	18.9	20.418	5	2	83	154.184	7	1512	0
2	38	0.1	Distal	4	czi:0069-0185-0474:c:1/2	Secondary	49.138	34.929	5	0	163	400.858	40	3931	15
2	39	0.1	Distal	4	czi:0069-0178-0489:c:1/2	Secondary	35.2	33.43	5	3	183	287.158	31	2816	6
2	40	0.1	Distal	4	czi:0069-0161-0498:c:1/2	Secondary	30.988	27.267	5	1	116	252.792	24	2479	0
2	1	0.1	Distal	5	czi:0085-0130-0211:c:1/2	Primary	25.438	24.04	5	2	125	207.516	19	2035	0
2	2	0.1	Distal	5	czi:0087-0129-0225:c:1/2	Primary	21.85	28.617	5	3	195	178.25	10	1748	0
2	3	0.1	Distal	5	czi:0087-0120-0240:c:1/2	Primary	87.838	50.203	59	0	253	716.568	85	7027	60
2	4	0.1	Distal	5	czi:0087-0120-0257:c:1/2	Primary	22.95	21.469	5	1	101	187.223	17	1836	0
2	5	0.1	Distal	5	czi:0093-0141-0246:c:1/2	Primary	14.588	17.279	5	1	108	119.003	6	1167	0
2	6	0.1	Distal	5	czi:0093-0129-0266:c:1/2	Primary	25.788	29.895	5	0	205	210.371	17	2063	0
2	7	0.1	Distal	5	czi:0095-0152-0273:c:1/2	Primary	13.975	16.513	5	0	76	114.006	6	1118	0
2	8	0.1	Distal	5	czi:0091-0124-0285:c:1/2	Primary	92.287	47.426	47	12	280	752.871	82	7383	57
2	9	0.1	Distal	5	czi:0085-0132-0299:c:1/2	Primary	13.35	13.206	6	0	54	108.908	6	1068	0
2	10	0.1	Distal	5	czi:0087-0147-0295:c:1/2	Primary	18.962	20.177	5	0	75	154.694	6	1517	0
2	11	0.1	Distal	5	czi:0089-0118-0308:c:1/2	Primary	17.025	18.549	5	1	98	138.888	6	1362	0
2	12	0.1	Distal	5	czi:0089-0108-0326:c:1/2	Primary	16.35	19.337	5	2	84	133.381	6	1308	0
2	13	0.1	Distal	5	czi:0089-0123-0325:c:1/2	Primary	17.238	18.425	5	0	83	140.622	6	1379	0
2	14	0.1	Distal	5	czi:0095-0171-0310:c:1/2	Primary	11.037	13.163	6	3	99	90.043	6	883	0
2	15	0.1	Distal	5	czi:0097-0130-0309:c:1/2	Primary	31.663	26.044	5	1	110	258.299	27	2533	2
2	16	0.1	Distal	5	czi:0097-0129-0331:c:1/2	Primary	96.588	61.427	78	5	316	787.95	87	7727	62
2	17	0.1	Distal	5	czi:0097-0127-0346:c:1/2	Primary	22.738	24.425	5	1	119	185.49	10	1819	0
2	18	0.1	Distal	5	czi:0097-0169-0336:c:1/2	Primary	14.075	15.369	5	4	69	114.822	6	1126	0
2	19	0.1	Distal	5	czi:0097-0170-0345:c:1/2	Primary	13.662	14.83	5	1	57	111.457	6	1093	0
2	20	0.1	Distal	5	czi:0097-0177-0358:c:1/2	Primary	15.75	20.306	5	3	115	128.487	6	1260	0
2	21	0.1	Distal	5	czi:0105-0134-0360:c:1/2	Primary	38.175	29.966	5	0	106	311.427	32	3054	7
2	22	0.1	Distal	5	czi:0099-0131-0383:c:1/2	Primary	87.35	49.638	115	3	228	712.591	85	6988	60
2	23	0.1	Distal	5	czi:0091-0123-0373:c:1/2	Primary	15.95	16.75	6	4	83	130.118	6	1276	0
2	24	0.1	Distal	5	czi:0091-0145-0371:c:1/2	Primary	20.538	24.249	5	0	140	167.543	12	1643	0
2	25	0.1	Distal	5	czi:0091-0175-0374:c:1/2	Primary	11.637	11.481	5	2	43	94.937	6	931	0
2	26	0.1	Distal	5	czi:0091-0167-0385:c:1/2	Primary	12.412	13.729	5	4	71	101.26	6	993	0
2	27	0.1	Distal	5	czi:0091-0184-0385:c:1/2	Primary	17.387	20.546	5	0	95	141.845	6	1391	0
2	28	0.1	Distal	5	czi:0091-0152-0411:c:1/2	Primary	19.15	23.062	5	3	95	156.224	6	1532	0
2	29	0.1	Distal	5	czi:0091-0137-0405:c:1/2	Primary	16.175	17.615	5	4	68	131.954	6	1294	0
2	30	0.1	Distal	5	czi:0091-0152-0385:c:1/2	Primary	22.038	24.488	5	0	119	179.779	6	1763	0
2	31	0.1	Distal	5	czi:0095-0181-0402:c:1/2	Primary	17.175	18.305	5	1	110	140.112	7	1374	0
2	32	0.1	Distal	5	czi:0089-0162-0401:c:1/2	Primary	16.087	18.308	5	4	91	131.24	6	1287	0
2	33	0.1	Distal	5	czi:0095-0180-0417:c:1/2	Secondary	27.575	30.119	5	0	168	224.954	17	2206	0
2	34	0.1	Distal	5	czi:0095-0183-0427:c:1/2	Secondary	17.663	20.861	6	0	89	144.089	6	1413	0
2	35	0.1	Distal	5	czi:0089-0156-0423:c:1/2	Secondary	82.95	55.234	25	5	230	676.697	69	6636	44
2	36	0.1	Distal	5	czi:0089-0162-0435:c:1/2	Secondary	90.688	54.042	61	3	304	739.818	90	7255	65
2	37	0.1	Distal	5	czi:0091-0191-0435:c:1/2	Secondary	21.438	21.842	6	2	92	174.885	12	1715	0
2	38	0.1	Distal	5	czi:0085-0169-0443:c:1/2	Secondary	115.65	61.61	53	0	271	943.459	115	9252	90
2	39	0.1	Distal	5	czi:0091-0187-0449:c:1/2	Secondary	26.413	26.043	5	0	109	215.47	17	2113	0
2	40	0.1	Distal	5	czi:0089-0177-0457:c:1/2	Secondary	87.45	53.698	39	5	229	713.407	71	6996	46
2	1	0.1	Distal	6	czi:0049-0146-0322:c:1/2	Primary	21.125	22.296	6	0	99	172.335	7	1690	0
2	2	0.1	Distal	6	czi:0049-0149-0306:c:1/2	Primary	437.163	118.318	351	213	764	3566.322	428	34973	403
2	3	0.1	Distal	6	czi:0051-0141-0292:c:1/2	Primary	19.825	17.724	5	4	77	161.73	14	1586	0
2	4	0.1	Distal	6	czi:0051-0166-0295:c:1/2	Primary	46.438	43.957	6	1	269	378.832	36	3715	11
2	5	0.1	Distal	6	czi:0051-0138-0279:c:1/2	Primary	16.025	17.998	5	3	70	130.73	6	1282	0
2	6	0.1	Distal	6	czi:0051-0138-0265:c:1/2	Primary	21.962	21.847	5	1	97	179.168	12	1757	0
2	7	0.1	Distal	6	czi:0051-0172-0251:c:1/2	Primary	340.4	116.796	483	70	661	2776.944	342	27232	317
2	8	0.1	Distal	6	czi:0057-0137-0255:c:1/2	Primary	40.237	36.342	6	1	155	328.253	31	3219	6
2	9	0.1	Distal	6	czi:0047-0170-0263:c:1/2	Primary	344.65	113.465	175	83	591	2811.615	340	27572	315
2	10	0.1	Distal	6	czi:0047-0165-0280:c:1/2	Primary	335.075	98.464	162	162	571	2733.504	327	26806	302
2	11	0.1	Distal	6	czi:0055-0150-0242:c:1/2	Primary	24.85	26.792	6	1	135	202.723	15	1988	0
2	12	0.1	Distal	6	czi:0055-0141-0231:c:1/2	Primary	16.75	18.485	5	3	107	136.645	8	1340	0
2	13	0.1	Distal	6	czi:0055-0127-0232:c:1/2	Primary	22.15	31.67	5	3	214	180.697	6	1772	0
2	14	0.1	Distal	6	czi:0055-0172-0228:c:1/2	Primary	84.2	49.894	17	4	211	686.894	78	6736	53
2	15	0.1	Distal	6	czi:0065-0143-0225:c:1/2	Primary	41.575	35.302	5	4	138	339.164	36	3326	11
2	16	0.1	Distal	6	czi:0065-0146-0214:c:1/2	Primary	19.125	22.461	6	0	132	156.02	6	1530	0
2	17	0.1	Distal	6	czi:0069-0145-0195:c:1/2	Primary	42.125	38.295	6	0	231	343.651	36	3370	11
2	18	0.1	Distal	6	czi:0051-0178-0205:c:1/2	Primary	380.475	121.241	385	175	773	3103.872	364	30438	339
2	19	0.1	Distal	6	czi:0051-0160-0215:c:1/2	Primary	334.988	112.869	290	43	606	2732.79	337	26799	312
2	20	0.1	Distal	6	czi:0049-0157-0197:c:1/2	Primary	26.925	28.985	5	0	122	219.651	15	2154	0
2	21	0.1	Distal	6	czi:0057-0150-0183:c:1/2	Primary	407.675	110.945	450	162	623	3325.766	411	32614	386
2	22	0.1	Distal	6	czi:0057-0190-0184:c:1/2	Primary	61.413	33.242	50	5	152	500.996	55	4913	30
2	23	0.1	Distal	6	czi:0057-0162-0169:c:1/2	Primary	408.188	127.284	314	176	731	3329.947	404	32655	379
2	24	0.1	Distal	6	czi:0057-0191-0168:c:1/2	Primary	49.95	32.602	40	0	141	407.486	47	3996	22
2	25	0.1	Distal	6	czi:0067-0203-0160:c:1/2	Primary	63.3	46.034	28	4	236	516.394	52	5064	27
2	26	0.1	Distal	6	czi:0067-0149-0162:c:1/2	Primary	47.15	36.016	6	0	154	384.644	38	3772	13
2	27	0.1	Distal	6	czi:0073-0159-0146:c:1/2	Primary	39.3	31.625	5	1	140	320.605	33	3144	8
2	28	0.1	Distal	6	czi:0061-0178-0156:c:1/2	Primary	58.625	40.701	38	0	223	478.256	53	4690	28
2	29	0.1	Distal	6	czi:0047-0173-0188:c:1/2	Primary	61.1	44.147	33	5	194	498.447	57	4888	32
2	30	0.1	Distal	6	czi:0077-0170-0144:c:1/2	Primary	41.95	33.832	5	0	162	342.223	37	3356	12
2	31	0.1	Distal	6	czi:0055-0190-0208:c:1/2	Primary	213.75	82.19	193	38	431	1743.748	203	17100	178
2	32	0.1	Distal	6	czi:0055-0159-0181:c:1/2	Primary	266.188	108.575	179	17	589	2171.527	261	21295	236
2	33	0.1	Distal	6	czi:0077-0173-0132:c:1/2	Secondary	50.112	37.057	5	1	187	408.812	40	4009	15
2	34	0.1	Distal	6	czi:0077-0178-0122:c:1/2	Secondary	48.025	35.572	6	4	141	391.782	42	3842	17
2	35	0.1	Distal	6	czi:0077-0179-0111:c:1/2	Secondary	55.325	40.663	6	3	223	451.335	47	4426	22
2	36	0.1	Distal	6	czi:0077-0195-0099:c:1/2	Secondary	124.737	60.214	83	14	250	1017.594	124	9979	99
2	37	0.1	Distal	6	czi:0077-0203-0113:c:1/2	Secondary	128.863	73.218	89	27	418	1051.246	115	10309	90
2	38	0.1	Distal	6	czi:0073-0198-0122:c:1/2	Secondary	112.787	57.556	70	8	259	920.108	102	9023	77
2	39	0.1	Distal	6	czi:0069-0196-0127:c:1/2	Secondary	105.938	53.57	96	22	263	864.226	96	8475	71
2	40	0.1	Distal	6	czi:0069-0198-0141:c:1/2	Secondary	58.925	38.061	37	4	195	480.703	53	4714	28
2	1	0.1	Distal	7	czi:0069-0165-0286:c:1/2	Primary	190.725	86.261	97	30	474	1555.913	188	15258	163
2	2	0.1	Distal	7	czi:0069-0159-0270:c:1/2	Primary	177.15	63.784	243	50	378	1445.169	170	14172	145
2	3	0.1	Distal	7	czi:0069-0163-0257:c:1/2	Primary	136.15	59.61	107	36	301	1110.696	125	10892	100
2	4	0.1	Distal	7	czi:0069-0163-0219:c:1/2	Primary	156.025	64.378	94	38	377	1272.834	143	12482	118
2	5	0.1	Distal	7	czi:0069-0172-0206:c:1/2	Primary	25.05	20.886	5	4	104	204.355	22	2004	0
2	6	0.1	Distal	7	czi:0065-0151-0236:c:1/2	Primary	28.438	23.481	5	0	107	231.99	26	2275	1
2	7	0.1	Distal	7	czi:0065-0157-0248:c:1/2	Primary	33.712	29.478	6	0	113	275.023	24	2697	0
2	8	0.1	Distal	7	czi:0069-0185-0267:c:1/2	Primary	93.725	51.872	134	12	274	764.598	87	7498	62
2	9	0.1	Distal	7	czi:0069-0179-0256:c:1/2	Primary	61.987	36.028	5	2	174	505.687	56	4959	31
2	10	0.1	Distal	7	czi:0069-0182-0244:c:1/2	Primary	19.825	21.048	5	4	108	161.73	7	1586	0
2	11	0.1	Distal	7	czi:0069-0193-0230:c:1/2	Primary	30.175	31.701	6	0	146	246.164	19	2414	0
2	12	0.1	Distal	7	czi:0073-0183-0220:c:1/2	Primary	75.963	54.849	48	5	290	619.693	62	6077	37
2	13	0.1	Distal	7	czi:0075-0191-0211:c:1/2	Primary	23.4	20.043	6	1	86	190.895	19	1872	0
2	14	0.1	Distal	7	czi:0069-0193-0197:c:1/2	Primary	23.725	19.657	5	4	72	193.546	18	1898	0
2	15	0.1	Distal	7	czi:0077-0195-0190:c:1/2	Primary	20.363	19.339	6	4	91	166.115	13	1629	0
2	16	0.1	Distal	7	czi:0077-0180-0183:c:1/2	Primary	24.125	21.984	5	2	111	196.809	18	1930	0
2	17	0.1	Distal	7	czi:0077-0166-0178:c:1/2	Primary	23.962	22.451	6	1	93	195.483	18	1917	0
2	18	0.1	Distal	7	czi:0073-0204-0176:c:1/2	Primary	17.825	17.562	6	2	74	145.414	11	1426	0
2	19	0.1	Distal	7	czi:0073-0168-0167:c:1/2	Primary	25.113	23.432	6	1	93	204.865	20	2009	0
2	20	0.1	Distal	7	czi:0079-0167-0157:c:1/2	Primary	21.188	21.996	5	3	92	172.845	13	1695	0
2	21	0.1	Distal	7	czi:0079-0184-0162:c:1/2	Primary	27.137	22.864	5	2	109	221.385	25	2171	0
2	22	0.1	Distal	7	czi:0079-0205-0166:c:1/2	Primary	22.587	24.431	6	3	172	184.266	19	1807	0
2	23	0.1	Distal	7	czi:0079-0204-0155:c:1/2	Primary	25.825	18.377	6	0	74	210.677	25	2066	0
2	24	0.1	Distal	7	czi:0079-0187-0153:c:1/2	Primary	26.462	26.55	5	0	101	215.878	15	2117	0
2	25	0.1	Distal	7	czi:0079-0172-0148:c:1/2	Primary	24.587	20.659	5	1	83	200.582	22	1967	0
2	26	0.1	Distal	7	czi:0079-0176-0138:c:1/2	Primary	29.363	26.762	5	4	114	239.536	20	2349	0
2	27	0.1	Distal	7	czi:0079-0192-0143:c:1/2	Primary	23.85	21.005	5	2	107	194.566	20	1908	0
2	28	0.1	Distal	7	czi:0079-0208-0143:c:1/2	Primary	26.363	23.829	5	3	100	215.062	20	2109	0
2	29	0.1	Distal	7	czi:0057-0160-0228:c:1/2	Primary	31.288	27.723	5	2	116	255.24	26	2503	1
2	30	0.1	Distal	7	czi:0057-0161-0196:c:1/2	Primary	37.325	28.698	5	4	128	304.493	30	2986	5
2	31	0.1	Distal	7	czi:0057-0146-0254:c:1/2	Primary	21.975	20.034	5	0	78	179.27	12	1758	0
2	32	0.1	Distal	7	czi:0057-0182-0172:c:1/2	Primary	19.975	22.107	5	4	149	162.954	12	1598	0
2	33	0.1	Distal	7	czi:0073-0182-0127:c:1/2	Secondary	48.55	38.234	5	0	162	396.065	42	3884	17
2	34	0.1	Distal	7	czi:0073-0196-0131:c:1/2	Secondary	60.675	36.06	57	5	154	494.98	57	4854	32
2	35	0.1	Distal	7	czi:0073-0209-0134:c:1/2	Secondary	43.288	32.92	6	0	170	353.134	36	3463	11
2	36	0.1	Distal	7	czi:0073-0208-0121:c:1/2	Secondary	52.388	39.692	5	3	201	427.371	46	4191	21
2	37	0.1	Distal	7	czi:0073-0193-0119:c:1/2	Secondary	75.787	50.201	35	5	229	618.266	60	6063	35
2	38	0.1	Distal	7	czi:0073-0181-0118:c:1/2	Secondary	56.388	37.614	5	0	172	460.003	58	4511	33
2	39	0.1	Distal	7	czi:0073-0191-0098:c:1/2	Secondary	91.4	49.59	49	5	250	745.631	89	7312	64
2	40	0.1	Distal	7	czi:0075-0201-0108:c:1/2	Secondary	77.65	46.157	5	5	220	633.46	72	6212	47
2	1	0.1	Distal	8	czi:0079-0170-0244:c:1/2	Primary	18.413	19.341	5	0	99	151.297	7	1473	0
2	2	0.1	Distal	8	czi:0077-0160-0244:c:1/2	Primary	20.225	19.279	5	2	77	166.191	7	1618	0
2	3	0.1	Distal	8	czi:0077-0165-0256:c:1/2	Primary	27.913	25.72	6	3	109	229.36	23	2233	0
2	4	0.1	Distal	8	czi:0077-0176-0274:c:1/2	Primary	36.538	28.204	5	0	116	300.233	34	2923	9
2	5	0.1	Distal	8	czi:0083-0158-0264:c:1/2	Primary	23.325	20.767	5	2	84	191.664	17	1866	0
2	6	0.1	Distal	8	czi:0085-0144-0269:c:1/2	Primary	21.712	18.705	5	4	81	178.414	18	1737	0
2	7	0.1	Distal	8	czi:0077-0144-0283:c:1/2	Primary	26.363	29.038	5	2	141	216.624	13	2109	0
2	8	0.1	Distal	8	czi:0077-0156-0301:c:1/2	Primary	24.5	24.134	6	0	117	201.319	18	1960	0
2	9	0.1	Distal	8	czi:0077-0185-0295:c:1/2	Primary	33.487	29.138	6	0	151	275.17	31	2679	6
2	10	0.1	Distal	8	czi:0081-0155-0291:c:1/2	Primary	26.587	25.593	5	0	107	218.472	22	2127	0
2	11	0.1	Distal	8	czi:0081-0158-0279:c:1/2	Primary	31.613	30.756	5	3	135	259.763	22	2529	0
2	12	0.1	Distal	8	czi:0083-0147-0308:c:1/2	Primary	16.363	16.494	6	3	88	134.452	6	1309	0
2	13	0.1	Distal	8	czi:0083-0188-0308:c:1/2	Primary	20.4	19.705	6	1	85	167.629	7	1632	0
2	14	0.1	Distal	8	czi:0083-0136-0319:c:1/2	Primary	13.225	16.104	5	0	101	108.671	6	1058	0
2	15	0.1	Distal	8	czi:0085-0157-0320:c:1/2	Primary	17.625	19.424	5	1	92	144.827	6	1410	0
2	16	0.1	Distal	8	czi:0085-0177-0318:c:1/2	Primary	30.637	23.107	5	1	91	251.752	29	2451	4
2	17	0.1	Distal	8	czi:0081-0194-0324:c:1/2	Primary	97.787	50.156	70	4	259	803.53	94	7823	69
2	18	0.1	Distal	8	czi:0083-0190-0339:c:1/2	Primary	26.45	23.21	5	0	97	217.343	20	2116	0
2	19	0.1	Distal	8	czi:0087-0156-0333:c:1/2	Primary	17.188	18.366	6	0	79	141.232	6	1375	0
2	20	0.1	Distal	8	czi:0085-0147-0344:c:1/2	Primary	17.325	17.852	6	0	83	142.361	7	1386	0
2	21	0.1	Distal	8	czi:0077-0189-0353:c:1/2	Primary	115.35	56.108	100	15	297	947.843	103	9228	78
2	22	0.1	Distal	8	czi:0077-0136-0361:c:1/2	Primary	14.438	14.591	5	4	62	118.634	6	1155	0
2	23	0.1	Distal	8	czi:0077-0191-0378:c:1/2	Primary	127.375	69.595	134	18	336	1046.654	126	10190	101
2	24	0.1	Distal	8	czi:0077-0189-0402:c:1/2	Primary	131.825	63.448	106	31	345	1083.22	127	10546	102
2	25	0.1	Distal	8	czi:0071-0141-0376:c:1/2	Primary	9.375	10.481	5	0	55	77.035	5	750	0
2	26	0.1	Distal	8	czi:0071-0140-0395:c:1/2	Primary	12.988	13.502	5	0	65	106.72	6	1039	0
2	27	0.1	Distal	8	czi:0071-0132-0410:c:1/2	Primary	11.012	12.551	5	0	50	90.491	6	881	0
2	28	0.1	Distal	8	czi:0071-0144-0419:c:1/2	Primary	15.225	15.401	5	3	61	125.105	6	1218	0
2	29	0.1	Distal	8	czi:0071-0183-0420:c:1/2	Primary	130.45	61.189	78	26	301	1071.922	128	10436	103
2	30	0.1	Distal	8	czi:0085-0169-0397:c:1/2	Primary	59.2	42.107	5	2	155	486.453	53	4736	28
2	31	0.1	Distal	8	czi:0085-0160-0379:c:1/2	Primary	18.8	21.499	5	0	98	154.482	6	1504	0
2	32	0.1	Distal	8	czi:0085-0164-0360:c:1/2	Primary	29.825	26.515	5	0	107	245.075	25	2386	0
2	33	0.1	Distal	8	czi:0073-0181-0434:c:1/2	Secondary	31.663	31.111	5	1	189	260.174	26	2533	1
2	34	0.1	Distal	8	czi:0073-0175-0448:c:1/2	Secondary	26.188	23.385	5	0	105	215.186	23	2095	0
2	35	0.1	Distal	8	czi:0073-0175-0459:c:1/2	Secondary	26.312	23.614	6	2	112	216.213	21	2105	0
2	36	0.1	Distal	8	czi:0073-0170-0471:c:1/2	Secondary	21.438	23.333	5	1	103	176.154	11	1715	0
2	37	0.1	Distal	8	czi:0073-0156-0463:c:1/2	Secondary	17.738	18.503	5	3	101	145.751	6	1419	0
2	38	0.1	Distal	8	czi:0073-0147-0446:c:1/2	Secondary	18.875	22.174	5	3	124	155.098	7	1510	0
2	39	0.1	Distal	8	czi:0073-0147-0432:c:1/2	Secondary	21.275	36.519	5	1	290	174.819	6	1702	0
2	40	0.1	Distal	8	czi:0079-0164-0451:c:1/2	Secondary	26.538	30.32	6	0	168	218.061	9	2123	0
4	1	0.1	Distal	1	czi:0077-0174-0316:c:1/2	Unclear	54.688	37.423	6	6	173	446.134	50	4375	25
4	2	0.1	Distal	1	czi:0075-0146-0305:c:1/2	Unclear	36.65	31.131	5	3	180	298.987	32	2932	7
4	3	0.1	Distal	1	czi:0075-0138-0285:c:1/2	Unclear	40.112	36.535	5	2	182	327.233	32	3209	7
4	4	0.1	Distal	1	czi:0071-0174-0302:c:1/2	Unclear	433.688	104.189	398	159	677	3537.973	434	34695	409
4	5	0.1	Distal	1	czi:0083-0170-0299:c:1/2	Unclear	75.662	51.365	7	3	269	617.246	65	6053	40
4	6	0.1	Distal	1	czi:0083-0164-0316:c:1/2	Unclear	45.288	39.125	6	3	149	369.45	36	3623	11
4	7	0.1	Distal	1	czi:0079-0172-0288:c:1/2	Unclear	66.662	53.01	12	4	247	543.825	56	5333	31
4	8	0.1	Distal	1	czi:0091-0134-0271:c:1/2	Unclear	45.587	40.398	5	5	266	371.898	37	3647	12
4	9	0.1	Distal	1	czi:0091-0123-0261:c:1/2	Unclear	45.425	34.23	6	2	152	370.572	40	3634	15
4	10	0.1	Distal	1	czi:0091-0137-0259:c:1/2	Unclear	45.675	31.748	5	3	163	372.611	45	3654	20
4	11	0.1	Distal	1	czi:0091-0176-0262:c:1/2	Unclear	58.525	44.237	5	3	239	477.44	50	4682	25
4	12	0.1	Distal	1	czi:0091-0192-0274:c:1/2	Unclear	57.188	37.444	7	2	147	466.529	56	4575	31
4	13	0.1	Distal	1	czi:0091-0125-0246:c:1/2	Unclear	37.5	32.632	6	5	167	305.921	31	3000	6
4	14	0.1	Distal	1	czi:0091-0146-0236:c:1/2	Unclear	34.825	23.069	6	1	92	284.098	30	2786	5
4	15	0.1	Distal	1	czi:0091-0205-0243:c:1/2	Unclear	19.925	20.868	6	4	90	162.546	8	1594	0
4	16	0.1	Distal	1	czi:0085-0177-0241:c:1/2	Unclear	65.975	42.537	42	0	199	538.217	55	5278	30
4	17	0.1	Distal	1	czi:0085-0171-0277:c:1/2	Unclear	83.225	47.402	50	2	220	678.94	73	6658	48
4	18	0.1	Distal	1	czi:0075-0162-0250:c:1/2	Unclear	275.062	96.509	160	83	542	2243.928	270	22005	245
4	19	0.1	Distal	1	czi:0075-0160-0225:c:1/2	Unclear	352.075	108.406	295	121	656	2872.188	347	28166	322
4	20	0.1	Distal	1	czi:0075-0129-0229:c:1/2	Unclear	48	35.549	6	0	152	391.579	43	3840	18
4	21	0.1	Distal	1	czi:0071-0148-0205:c:1/2	Unclear	98.562	57.502	83	13	275	804.062	85	7885	60
4	22	0.1	Distal	1	czi:0081-0177-0211:c:1/2	Unclear	62.975	38.93	7	2	161	513.743	58	5038	33
4	23	0.1	Distal	1	czi:0061-0168-0215:c:1/2	Unclear	89.688	46.191	154	3	194	731.66	88	7175	63
4	24	0.1	Distal	1	czi:0061-0186-0237:c:1/2	Unclear	168.1	74.65	163	33	397	1371.341	163	13448	138
4	25	0.1	Distal	1	czi:0061-0158-0279:c:1/2	Unclear	121.225	64.883	57	7	327	988.94	111	9698	86
4	26	0.1	Distal	1	czi:0061-0153-0262:c:1/2	Unclear	105.55	57.68	78	25	263	861.065	95	8444	70
4	27	0.1	Distal	1	czi:0061-0186-0196:c:1/2	Unclear	146.613	67.242	135	35	310	1196.048	135	11729	110
4	28	0.1	Distal	1	czi:0061-0179-0176:c:1/2	Unclear	131.3	64.453	79	25	367	1071.13	124	10504	99
4	29	0.1	Distal	1	czi:0061-0167-0195:c:1/2	Unclear	149.85	75.898	45	24	389	1222.459	132	11988	107
4	1	0.1	Distal	2	czi:0087-0202-0238:c:1/2	Unclear	21.712	20.645	6	2	121	177.128	17	1737	0
4	2	0.1	Distal	2	czi:0089-0195-0259:c:1/2	Unclear	21.475	21.509	6	4	114	175.191	13	1718	0
4	3	0.1	Distal	2	czi:0089-0198-0277:c:1/2	Unclear	25.2	21.176	5	0	93	205.579	20	2016	0
4	4	0.1	Distal	2	czi:0081-0205-0265:c:1/2	Unclear	21.125	19.984	6	3	100	172.335	14	1690	0
4	5	0.1	Distal	2	czi:0081-0205-0288:c:1/2	Unclear	21.45	21.425	6	4	108	174.987	10	1716	0
4	6	0.1	Distal	2	czi:0073-0210-0278:c:1/2	Unclear	65.737	41.316	57	6	247	536.279	59	5259	34
4	7	0.1	Distal	2	czi:0065-0206-0259:c:1/2	Unclear	16.762	16.434	6	1	72	136.747	7	1341	0
4	8	0.1	Distal	2	czi:0065-0195-0306:c:1/2	Unclear	18.512	20.898	6	0	107	151.023	7	1481	0
4	9	0.1	Distal	2	czi:0065-0220-0309:c:1/2	Unclear	18.312	22.49	6	2	118	149.391	7	1465	0
4	10	0.1	Distal	2	czi:0091-0190-0292:c:1/2	Unclear	250.137	89.921	182	96	451	2040.593	239	20011	214
4	11	0.1	Distal	2	czi:0089-0211-0301:c:1/2	Unclear	29.225	23.183	6	0	100	238.414	25	2338	0
4	12	0.1	Distal	2	czi:0089-0208-0320:c:1/2	Unclear	35.725	30.915	5	4	153	291.44	30	2858	5
4	13	0.1	Distal	2	czi:0095-0198-0311:c:1/2	Unclear	244.925	93.196	184	77	543	1998.07	225	19594	200
4	14	0.1	Distal	2	czi:0095-0178-0316:c:1/2	Unclear	283.9	88.511	199	129	479	2316.024	286	22712	261
4	15	0.1	Distal	2	czi:0095-0204-0338:c:1/2	Unclear	233.787	87.283	187	68	519	1907.212	224	18703	199
4	16	0.1	Distal	2	czi:0099-0181-0335:c:1/2	Unclear	259	85.441	228	81	501	2112.892	246	20720	221
4	17	0.1	Distal	2	czi:0099-0180-0357:c:1/2	Unclear	329.863	95.407	335	139	641	2690.981	338	26389	313
4	18	0.1	Distal	2	czi:0093-0204-0362:c:1/2	Unclear	253.1	85.472	274	77	555	2064.761	250	20248	225
4	19	0.1	Distal	2	czi:0093-0195-0334:c:1/2	Unclear	241.438	103.821	221	65	474	1969.62	223	19315	198
4	20	0.1	Distal	2	czi:0095-0182-0373:c:1/2	Unclear	356.038	101.527	300	157	644	2904.513	345	28483	320
4	21	0.1	Distal	2	czi:0103-0193-0374:c:1/2	Unclear	76.075	46.317	18	1	211	620.611	76	6086	51
4	22	0.1	Distal	2	czi:0099-0196-0391:c:1/2	Unclear	73.963	50.089	5	4	210	603.378	63	5917	38
4	23	0.1	Distal	2	czi:0091-0194-0384:c:1/2	Unclear	101.112	58.214	94	16	280	824.864	92	8089	67
4	24	0.1	Distal	2	czi:0091-0201-0398:c:1/2	Unclear	97.763	54.979	38	2	268	797.535	90	7821	65
4	1	0.1	Distal	3	czi:0085-0151-0192:c:1/2	Unclear	33.087	28.074	5	2	112	269.924	28	2647	3
4	2	0.1	Distal	3	czi:0085-0175-0196:c:1/2	Unclear	16.35	15.166	5	2	83	133.381	6	1308	0
4	3	0.1	Distal	3	czi:0085-0200-0194:c:1/2	Unclear	17.587	22.99	6	2	180	143.477	7	1407	0
4	4	0.1	Distal	3	czi:0079-0152-0214:c:1/2	Unclear	27.312	27.55	5	0	140	222.812	20	2185	0
4	5	0.1	Distal	3	czi:0079-0174-0219:c:1/2	Unclear	19.387	18.163	5	2	132	158.161	17	1551	0
4	6	0.1	Distal	3	czi:0083-0208-0220:c:1/2	Unclear	17.488	17.583	6	3	82	142.661	7	1399	0
4	7	0.1	Distal	3	czi:0081-0198-0235:c:1/2	Unclear	20.1	19.468	6	0	74	163.974	12	1608	0
4	8	0.1	Distal	3	czi:0081-0164-0242:c:1/2	Unclear	24.188	28.021	5	3	191	197.319	18	1935	0
4	9	0.1	Distal	3	czi:0075-0177-0238:c:1/2	Unclear	21.712	21.521	5	0	111	177.128	16	1737	0
4	10	0.1	Distal	3	czi:0075-0152-0232:c:1/2	Unclear	44.35	31.947	6	0	142	361.802	38	3548	13
4	11	0.1	Distal	3	czi:0071-0176-0262:c:1/2	Unclear	21.512	19.338	6	3	71	175.497	16	1721	0
4	12	0.1	Distal	3	czi:0071-0164-0285:c:1/2	Unclear	26.712	26.68	6	3	118	217.918	19	2137	0
4	13	0.1	Distal	3	czi:0077-0203-0273:c:1/2	Unclear	26.575	24.374	6	5	119	216.796	21	2126	0
4	14	0.1	Distal	3	czi:0077-0196-0254:c:1/2	Unclear	18.212	16.087	6	4	67	148.575	12	1457	0
4	15	0.1	Distal	3	czi:0083-0220-0258:c:1/2	Unclear	24.2	23.122	6	3	112	197.421	19	1936	0
4	16	0.1	Distal	3	czi:0083-0235-0260:c:1/2	Unclear	22	20.967	6	3	90	179.473	10	1760	0
4	17	0.1	Distal	3	czi:0069-0178-0304:c:1/2	Unclear	31.075	23.792	6	4	95	253.506	29	2486	4
4	18	0.1	Distal	3	czi:0069-0162-0307:c:1/2	Unclear	23.038	19.74	6	3	99	187.937	18	1843	0
4	19	0.1	Distal	3	czi:0067-0162-0326:c:1/2	Unclear	41.575	34.403	6	2	158	339.164	37	3326	12
4	20	0.1	Distal	3	czi:0067-0171-0358:c:1/2	Unclear	20.837	20.419	6	0	120	169.99	15	1667	0
4	21	0.1	Distal	3	czi:0063-0156-0354:c:1/2	Unclear	27.425	24.935	5	3	114	223.73	20	2194	0
4	22	0.1	Distal	3	czi:0063-0156-0267:c:1/2	Unclear	27.738	24.154	5	2	128	226.279	22	2219	0
4	23	0.1	Distal	3	czi:0063-0149-0252:c:1/2	Unclear	43.188	35.45	6	5	185	352.319	35	3455	10
4	24	0.1	Distal	3	czi:0057-0171-0309:c:1/2	Unclear	27.8	23.302	6	4	132	226.789	24	2224	0
4	25	0.1	Distal	3	czi:0057-0178-0336:c:1/2	Unclear	34.288	27.2	6	1	116	279.714	31	2743	6
4	26	0.1	Distal	3	czi:0081-0189-0317:c:1/2	Unclear	174.225	84.141	201	26	410	1421.308	174	13938	149
4	27	0.1	Distal	3	czi:0081-0206-0335:c:1/2	Unclear	275.387	93.06	264	60	525	2246.58	264	22031	239
4	28	0.1	Distal	3	czi:0081-0209-0309:c:1/2	Unclear	239.35	75.76	146	114	456	1952.59	240	19148	215
4	29	0.1	Distal	3	czi:0081-0232-0308:c:1/2	Unclear	216.6	79.724	201	28	497	1766.998	216	17328	191
4	30	0.1	Distal	3	czi:0081-0243-0322:c:1/2	Unclear	251.75	100.699	142	15	501	2053.748	253	20140	228
4	31	0.1	Distal	3	czi:0081-0237-0287:c:1/2	Unclear	204.375	79.886	235	38	406	1667.268	205	16350	180
4	32	0.1	Distal	3	czi:0081-0223-0277:c:1/2	Unclear	258.413	97.503	270	67	552	2108.1	249	20673	224
4	33	0.1	Distal	3	czi:0081-0200-0294:c:1/2	Unclear	218.025	79.189	117	71	427	1778.623	218	17442	193
4	1	0.1	Distal	4	czi:0063-0161-0197:c:1/2	Unclear	214.7	85.825	209	51	425	1751.498	209	17176	184
4	2	0.1	Distal	4	czi:0053-0173-0199:c:1/2	Unclear	32.75	26.661	6	2	100	267.171	25	2620	0
4	3	0.1	Distal	4	czi:0053-0141-0219:c:1/2	Unclear	38.462	29.402	6	5	122	313.773	29	3077	4
4	4	0.1	Distal	4	czi:0053-0159-0244:c:1/2	Unclear	38.775	31.474	5	4	165	316.322	33	3102	8
4	5	0.1	Distal	4	czi:0047-0165-0240:c:1/2	Unclear	18.637	17.746	5	0	86	152.043	7	1491	0
4	6	0.1	Distal	4	czi:0041-0174-0214:c:1/2	Unclear	23.337	19.997	6	1	103	190.385	20	1867	0
4	7	0.1	Distal	4	czi:0055-0158-0218:c:1/2	Unclear	43.2	34.035	6	5	159	352.421	38	3456	13
4	8	0.1	Distal	4	czi:0055-0190-0232:c:1/2	Unclear	35	34.344	6	4	261	285.526	29	2800	4
4	9	0.1	Distal	4	czi:0055-0147-0243:c:1/2	Unclear	67.8	36.806	46	5	165	553.105	64	5424	39
4	10	0.1	Distal	4	czi:0065-0144-0232:c:1/2	Unclear	283	91.059	172	111	523	2308.682	268	22640	243
4	11	0.1	Distal	4	czi:0065-0136-0252:c:1/2	Unclear	346.725	119.805	218	111	693	2828.543	339	27738	314
4	12	0.1	Distal	4	czi:0065-0147-0248:c:1/2	Unclear	570.775	165.97	371	252	1055	4656.317	566	45662	541
4	13	0.1	Distal	4	czi:0071-0149-0266:c:1/2	Unclear	623.275	138.492	450	381	960	5084.606	615	49862	590
4	14	0.1	Distal	4	czi:0063-0139-0263:c:1/2	Unclear	227.225	80.998	234	91	478	1853.676	232	18178	207
4	15	0.1	Distal	4	czi:0063-0170-0259:c:1/2	Unclear	152.537	83.093	127	14	412	1244.383	132	12203	107
4	16	0.1	Distal	4	czi:0067-0151-0279:c:1/2	Unclear	74.138	51.177	7	6	239	604.805	69	5931	44
4	17	0.1	Distal	4	czi:0059-0161-0290:c:1/2	Unclear	253.243	85.579	119	96	457	1807.685	257	17727	232
4	18	0.1	Distal	4	czi:0053-0166-0278:c:1/2	Unclear	34.757	26.048	5	4	114	248.102	33	2433	8
4	19	0.1	Distal	4	czi:0075-0144-0315:c:1/2	Unclear	28.414	24.235	6	0	123	202.825	21	1989	0
4	1	0.1	Distal	5	czi:0059-0177-0288:c:1/2	Primary	25.812	26.477	6	0	133	210.575	17	2065	0
4	2	0.1	Distal	5	czi:0059-0210-0283:c:1/2	Primary	12.95	13.636	6	0	60	105.645	6	1036	0
4	3	0.1	Distal	5	czi:0055-0194-0272:c:1/2	Primary	17.2	14.914	6	4	53	140.316	7	1376	0
4	4	0.1	Distal	5	czi:0055-0159-0278:c:1/2	Primary	15.113	15.32	6	0	66	123.286	7	1209	0
4	5	0.1	Distal	5	czi:0055-0151-0257:c:1/2	Primary	18.212	20.243	6	5	87	148.575	7	1457	0
4	6	0.1	Distal	5	czi:0055-0166-0250:c:1/2	Primary	14.863	14.665	6	3	63	121.247	6	1189	0
4	7	0.1	Distal	5	czi:0055-0223-0259:c:1/2	Primary	15.912	15.26	5	0	64	129.812	7	1273	0
4	8	0.1	Distal	5	czi:0055-0220-0228:c:1/2	Primary	17.238	20.877	6	2	115	140.622	6	1379	0
4	9	0.1	Distal	5	czi:0055-0202-0226:c:1/2	Primary	16.95	18.034	6	1	86	138.276	7	1356	0
4	10	0.1	Distal	5	czi:0055-0174-0229:c:1/2	Primary	13.762	13.862	6	0	60	112.273	6	1101	0
4	11	0.1	Distal	5	czi:0055-0154-0213:c:1/2	Primary	17.575	15.479	6	0	66	143.375	11	1406	0
4	12	0.1	Distal	5	czi:0055-0144-0230:c:1/2	Primary	15.45	15.346	6	3	63	126.039	6	1236	0
4	13	0.1	Distal	5	czi:0055-0159-0188:c:1/2	Primary	15.363	13.776	6	2	56	125.326	7	1229	0
4	14	0.1	Distal	5	czi:0055-0181-0188:c:1/2	Primary	16.075	17.229	6	4	84	131.138	6	1286	0
4	15	0.1	Distal	5	czi:0055-0199-0201:c:1/2	Primary	12.463	14.049	6	3	73	101.668	6	997	0
4	16	0.1	Distal	5	czi:0055-0226-0196:c:1/2	Primary	16.7	19.278	6	4	102	136.237	6	1336	0
4	17	0.1	Distal	5	czi:0053-0206-0247:c:1/2	Primary	17.337	23.281	6	4	161	141.437	7	1387	0
4	18	0.1	Distal	5	czi:0059-0239-0241:c:1/2	Primary	13.325	12.851	5	2	61	108.704	6	1066	0
4	19	0.1	Distal	5	czi:0059-0244-0216:c:1/2	Primary	15.588	17.605	5	1	79	127.161	6	1247	0
4	20	0.1	Distal	5	czi:0059-0240-0187:c:1/2	Primary	16.325	18.362	6	0	114	133.177	7	1306	0
4	21	0.1	Distal	5	czi:0059-0234-0168:c:1/2	Primary	17.613	17.087	6	1	87	143.681	10	1409	0
4	22	0.1	Distal	5	czi:0059-0154-0161:c:1/2	Primary	14.938	15.394	5	0	73	121.858	6	1195	0
4	23	0.1	Distal	5	czi:0059-0133-0217:c:1/2	Primary	15.162	15.809	5	0	72	123.694	6	1213	0
4	24	0.1	Distal	5	czi:0063-0143-0212:c:1/2	Primary	16.788	16.05	6	1	66	136.951	7	1343	0
4	25	0.1	Distal	5	czi:0063-0145-0187:c:1/2	Primary	12.75	13.936	6	0	87	104.013	6	1020	0
4	26	0.1	Distal	5	czi:0063-0151-0150:c:1/2	Primary	16.387	16.512	6	4	83	133.687	6	1311	0
4	27	0.1	Distal	5	czi:0067-0171-0147:c:1/2	Primary	17.762	20.97	6	0	123	144.904	6	1421	0
4	28	0.1	Distal	5	czi:0067-0223-0159:c:1/2	Primary	12.525	13.109	6	2	82	102.178	6	1002	0
4	29	0.1	Distal	5	czi:0067-0222-0176:c:1/2	Primary	13.15	12.621	5	0	65	107.276	6	1052	0
4	30	0.1	Distal	5	czi:0067-0209-0180:c:1/2	Primary	17.363	17.117	6	0	104	141.641	8	1389	0
4	31	0.1	Distal	5	czi:0071-0146-0172:c:1/2	Primary	16.863	18.42	6	2	87	137.562	7	1349	0
4	32	0.1	Distal	5	czi:0069-0228-0218:c:1/2	Primary	15.75	19.265	6	0	118	128.487	6	1260	0
4	33	0.1	Distal	5	czi:0061-0205-0153:c:1/2	Secondary	60.663	40.24	33	0	164	494.878	51	4853	26
4	34	0.1	Distal	5	czi:0061-0190-0158:c:1/2	Secondary	21.65	22.138	5	1	106	176.618	10	1732	0
4	35	0.1	Distal	5	czi:0061-0180-0139:c:1/2	Secondary	22.925	20.889	6	3	93	187.02	17	1834	0
4	36	0.1	Distal	5	czi:0061-0190-0128:c:1/2	Secondary	21.65	19.455	6	3	88	176.618	16	1732	0
4	37	0.1	Distal	5	czi:0061-0195-0143:c:1/2	Secondary	22.288	24.75	5	0	151	181.819	9	1783	0
4	38	0.1	Distal	5	czi:0061-0202-0128:c:1/2	Secondary	51.65	34.672	6	4	139	421.355	52	4132	27
4	39	0.1	Distal	5	czi:0061-0214-0132:c:1/2	Secondary	54.225	33.55	24	5	149	442.361	54	4338	29
4	40	0.1	Distal	5	czi:0061-0220-0143:c:1/2	Secondary	42.913	38.729	6	1	191	350.075	34	3433	9
4	1	0.1	Distal	6	czi:0055-0160-0240:c:1/2	Primary	25.613	25.571	6	0	101	208.944	17	2049	0
4	2	0.1	Distal	6	czi:0055-0187-0246:c:1/2	Primary	24.625	28.565	6	0	191	200.888	10	1970	0
4	3	0.1	Distal	6	czi:0055-0209-0259:c:1/2	Primary	22.525	22.85	6	2	111	183.756	10	1802	0
4	4	0.1	Distal	6	czi:0053-0193-0265:c:1/2	Primary	48.763	32.849	6	4	174	397.799	49	3901	24
4	5	0.1	Distal	6	czi:0051-0178-0261:c:1/2	Primary	45.6	40.616	5	0	253	372	34	3648	9
4	6	0.1	Distal	6	czi:0051-0153-0263:c:1/2	Primary	55.2	48.606	5	0	237	450.315	47	4416	22
4	7	0.1	Distal	6	czi:0051-0154-0299:c:1/2	Primary	495.775	137.298	543	246	869	4044.476	489	39662	464
4	8	0.1	Distal	6	czi:0051-0180-0283:c:1/2	Primary	73.575	51.787	61	1	298	600.216	67	5886	42
4	9	0.1	Distal	6	czi:0051-0200-0291:c:1/2	Primary	57.462	34.432	5	5	155	468.773	55	4597	30
4	10	0.1	Distal	6	czi:0051-0219-0280:c:1/2	Primary	24.762	20.566	6	1	84	202.01	24	1981	0
4	11	0.1	Distal	6	czi:0051-0206-0314:c:1/2	Primary	19.4	18.134	5	4	76	158.263	8	1552	0
4	12	0.1	Distal	6	czi:0051-0176-0303:c:1/2	Primary	76.025	48.731	37	12	234	620.203	63	6082	38
4	13	0.1	Distal	6	czi:0051-0168-0320:c:1/2	Primary	66.737	43.289	5	2	213	544.437	58	5339	33
4	14	0.1	Distal	6	czi:0051-0197-0335:c:1/2	Primary	22.525	19.676	6	2	92	183.756	20	1802	0
4	15	0.1	Distal	6	czi:0051-0235-0312:c:1/2	Primary	24.95	22.474	5	0	104	203.539	20	1996	0
4	16	0.1	Distal	6	czi:0051-0145-0338:c:1/2	Primary	48.237	33.885	6	2	178	393.516	42	3859	17
4	17	0.1	Distal	6	czi:0059-0234-0294:c:1/2	Primary	24.4	27.664	6	0	130	199.052	12	1952	0
4	18	0.1	Distal	6	czi:0059-0225-0275:c:1/2	Primary	20.55	22.757	6	1	95	167.645	8	1644	0
4	19	0.1	Distal	6	czi:0059-0157-0266:c:1/2	Primary	43.675	28.083	6	0	97	356.296	45	3494	20
4	20	0.1	Distal	6	czi:0059-0146-0295:c:1/2	Primary	472.137	127.117	328	256	821	3851.644	452	37771	427
4	21	0.1	Distal	6	czi:0059-0239-0330:c:1/2	Primary	21.087	18.723	6	0	81	172.029	14	1687	0
4	22	0.1	Distal	6	czi:0059-0217-0339:c:1/2	Primary	23.4	22.098	5	0	90	190.895	16	1872	0
4	23	0.1	Distal	6	czi:0063-0138-0309:c:1/2	Primary	158.65	69.546	179	32	442	1294.249	156	12692	131
4	24	0.1	Distal	6	czi:0063-0139-0332:c:1/2	Primary	107.35	50.144	33	7	218	875.749	103	8588	78
4	25	0.1	Distal	6	czi:0063-0173-0340:c:1/2	Primary	60.837	41.699	24	1	157	496.305	59	4867	34
4	26	0.1	Distal	6	czi:0063-0161-0367:c:1/2	Primary	545.737	128.206	421	244	810	4452.064	543	43659	518
4	27	0.1	Distal	6	czi:0063-0139-0355:c:1/2	Primary	290.562	118.628	99	45	559	2370.376	273	23245	248
4	28	0.1	Distal	6	czi:0063-0218-0350:c:1/2	Primary	27.938	29.673	6	2	153	227.911	19	2235	0
4	29	0.1	Distal	6	czi:0063-0238-0359:c:1/2	Primary	26.038	32.569	5	4	211	212.411	18	2083	0
4	30	0.1	Distal	6	czi:0063-0221-0375:c:1/2	Primary	21.175	20.488	5	3	82	172.743	12	1694	0
4	31	0.1	Distal	6	czi:0059-0215-0359:c:1/2	Primary	23.812	23.515	6	2	110	194.26	17	1905	0
4	32	0.1	Distal	6	czi:0059-0165-0349:c:1/2	Primary	81.15	50.665	54	10	245	662.012	71	6492	46
4	33	0.1	Distal	6	czi:0059-0181-0377:c:1/2	Secondary	54.75	36.25	28	2	191	446.644	46	4380	21
4	34	0.1	Distal	6	czi:0065-0205-0391:c:1/2	Secondary	24.625	20.998	6	1	89	200.888	24	1970	0
4	35	0.1	Distal	6	czi:0065-0234-0391:c:1/2	Secondary	31.413	33.524	6	1	195	256.26	23	2513	0
4	36	0.1	Distal	6	czi:0065-0220-0403:c:1/2	Secondary	29.2	31.385	6	4	186	238.21	21	2336	0
4	37	0.1	Distal	6	czi:0065-0187-0417:c:1/2	Secondary	31.85	23.997	5	2	124	259.829	32	2548	7
4	38	0.1	Distal	6	czi:0065-0137-0407:c:1/2	Secondary	31.6	29.454	5	0	120	257.789	24	2528	0
4	39	0.1	Distal	6	czi:0065-0156-0410:c:1/2	Secondary	41.25	31.344	5	0	139	336.513	35	3300	10
4	40	0.1	Distal	6	czi:0065-0164-0427:c:1/2	Secondary	39.35	37.17	6	0	169	321.013	31	3148	6
4	1	0.1	Distal	7	czi:0083-0175-0324:c:1/2	Primary	191.725	78.805	80	60	411	1564.071	186	15338	161
4	2	0.1	Distal	7	czi:0083-0188-0322:c:1/2	Primary	99.75	44.595	42	6	221	813.749	98	7980	73
4	3	0.1	Distal	7	czi:0083-0163-0299:c:1/2	Primary	14.562	17.112	6	4	81	118.799	6	1165	0
4	4	0.1	Distal	7	czi:0083-0166-0276:c:1/2	Primary	18.962	17.918	6	4	68	154.694	10	1517	0
4	5	0.1	Distal	7	czi:0083-0183-0253:c:1/2	Primary	162.675	70.051	60	29	417	1327.084	147	13014	122
4	6	0.1	Distal	7	czi:0083-0159-0242:c:1/2	Primary	212.325	81.571	171	59	452	1732.123	203	16986	178
4	7	0.1	Distal	7	czi:0083-0179-0286:c:1/2	Primary	163.012	66.784	141	34	335	1329.837	157	13041	132
4	8	0.1	Distal	7	czi:0083-0196-0271:c:1/2	Primary	47.425	33.05	24	1	150	386.888	40	3794	15
4	9	0.1	Distal	7	czi:0083-0206-0252:c:1/2	Primary	15.05	15.246	6	0	82	122.776	6	1204	0
4	10	0.1	Distal	7	czi:0083-0204-0216:c:1/2	Primary	14.025	14.518	6	2	67	114.414	6	1122	0
4	11	0.1	Distal	7	czi:0083-0178-0206:c:1/2	Primary	16.4	15.782	6	1	62	133.789	6	1312	0
4	12	0.1	Distal	7	czi:0087-0215-0290:c:1/2	Primary	34	27.314	5	1	125	277.368	30	2720	5
4	13	0.1	Distal	7	czi:0087-0215-0306:c:1/2	Primary	24.812	22.082	5	0	114	202.418	22	1985	0
4	14	0.1	Distal	7	czi:0087-0185-0308:c:1/2	Primary	41.425	29.842	6	2	132	337.94	43	3314	18
4	15	0.1	Distal	7	czi:0087-0154-0256:c:1/2	Primary	21.225	23.056	6	2	103	173.151	12	1698	0
4	16	0.1	Distal	7	czi:0087-0156-0271:c:1/2	Primary	15.725	15.059	6	0	57	128.283	7	1258	0
4	17	0.1	Distal	7	czi:0087-0184-0232:c:1/2	Primary	21.613	21.058	5	0	99	176.312	15	1729	0
4	18	0.1	Distal	7	czi:0087-0168-0227:c:1/2	Primary	32.6	27.454	6	3	117	265.947	24	2608	0
4	19	0.1	Distal	7	czi:0087-0202-0190:c:1/2	Primary	17.7	17.455	6	2	87	144.395	7	1416	0
4	20	0.1	Distal	7	czi:0087-0169-0204:c:1/2	Primary	17.587	18.023	5	1	64	143.477	6	1407	0
4	21	0.1	Distal	7	czi:0087-0161-0185:c:1/2	Primary	44.15	33.622	27	5	182	360.171	36	3532	11
4	22	0.1	Distal	7	czi:0085-0142-0176:c:1/2	Primary	15.287	13.365	6	3	50	124.714	6	1223	0
4	23	0.1	Distal	7	czi:0077-0132-0189:c:1/2	Primary	16.45	16.352	5	4	70	134.197	6	1316	0
4	24	0.1	Distal	7	czi:0077-0147-0201:c:1/2	Primary	14.4	13.873	6	4	58	117.474	6	1152	0
4	25	0.1	Distal	7	czi:0077-0153-0222:c:1/2	Primary	16.475	13.937	6	2	64	134.401	11	1318	0
4	26	0.1	Distal	7	czi:0077-0156-0260:c:1/2	Primary	14.537	13.225	5	3	60	118.595	6	1163	0
4	27	0.1	Distal	7	czi:0079-0136-0160:c:1/2	Primary	16.062	17.314	5	0	90	131.036	6	1285	0
4	28	0.1	Distal	7	czi:0079-0130-0175:c:1/2	Primary	17.15	19.255	5	2	104	139.908	7	1372	0
4	29	0.1	Distal	7	czi:0069-0147-0218:c:1/2	Primary	14.387	16.106	6	2	78	117.372	6	1151	0
4	30	0.1	Distal	7	czi:0069-0150-0238:c:1/2	Primary	17.15	17.905	5	2	81	139.908	7	1372	0
4	31	0.1	Distal	7	czi:0085-0196-0266:c:1/2	Primary	39.362	29.664	6	4	131	321.115	35	3149	10
4	32	0.1	Distal	7	czi:0081-0182-0189:c:1/2	Primary	34.425	30.927	5	5	164	280.835	27	2754	2
4	33	0.1	Distal	7	czi:0079-0160-0130:c:1/2	Secondary	17.625	19.969	5	3	75	143.783	7	1410	0
4	34	0.1	Distal	7	czi:0083-0145-0150:c:1/2	Secondary	13.312	11.275	5	2	52	108.602	6	1065	0
4	35	0.1	Distal	7	czi:0085-0136-0127:c:1/2	Secondary	18.137	16.357	6	4	65	147.964	10	1451	0
4	36	0.1	Distal	7	czi:0085-0156-0120:c:1/2	Secondary	15.5	16.576	6	5	76	126.447	6	1240	0
4	37	0.1	Distal	7	czi:0097-0216-0149:c:1/2	Secondary	25.05	22.694	5	2	112	204.355	21	2004	0
4	38	0.1	Distal	7	czi:0097-0215-0164:c:1/2	Secondary	18.887	17.577	5	0	72	154.082	11	1511	0
4	39	0.1	Distal	7	czi:0097-0217-0179:c:1/2	Secondary	15.925	15.411	5	3	75	129.914	7	1274	0
4	40	0.1	Distal	7	czi:0097-0232-0169:c:1/2	Secondary	22.738	18.436	5	0	96	185.49	20	1819	0
4	1	0.1	Distal	8	czi:0077-0161-0192:c:1/2	Primary	17.225	20.215	6	0	101	140.52	7	1378	0
4	2	0.1	Distal	8	czi:0083-0191-0198:c:1/2	Primary	66.938	38.582	48	4	181	546.068	64	5355	39
4	3	0.1	Distal	8	czi:0087-0182-0200:c:1/2	Primary	124.912	56.761	115	23	287	1019.022	115	9993	90
4	4	0.1	Distal	8	czi:0073-0157-0212:c:1/2	Primary	16.575	18.533	5	3	113	135.217	7	1326	0
4	5	0.1	Distal	8	czi:0073-0141-0226:c:1/2	Primary	12.575	14.13	6	2	89	102.585	6	1006	0
4	6	0.1	Distal	8	czi:0073-0148-0242:c:1/2	Primary	17.488	18.99	6	3	104	142.661	6	1399	0
4	7	0.1	Distal	8	czi:0073-0135-0258:c:1/2	Primary	12.838	13.522	6	1	70	104.727	6	1027	0
4	8	0.1	Distal	8	czi:0073-0145-0274:c:1/2	Primary	18.062	15.691	6	0	58	147.352	9	1445	0
4	9	0.1	Distal	8	czi:0073-0167-0262:c:1/2	Primary	13.2	15.075	6	1	73	107.684	6	1056	0
4	10	0.1	Distal	8	czi:0073-0167-0290:c:1/2	Primary	16.913	16.006	6	2	79	137.97	6	1353	0
4	11	0.1	Distal	8	czi:0073-0178-0289:c:1/2	Primary	19.038	19.758	6	1	101	155.306	6	1523	0
4	12	0.1	Distal	8	czi:0073-0192-0266:c:1/2	Primary	26.525	22.514	6	0	88	216.388	21	2122	0
4	13	0.1	Distal	8	czi:0073-0217-0275:c:1/2	Primary	61.038	45.303	6	5	251	497.937	52	4883	27
4	14	0.1	Distal	8	czi:0073-0221-0314:c:1/2	Primary	55.875	36.609	6	3	161	455.822	53	4470	28
4	15	0.1	Distal	8	czi:0073-0149-0317:c:1/2	Primary	18.413	19.366	5	1	103	150.207	7	1473	0
4	16	0.1	Distal	8	czi:0079-0201-0222:c:1/2	Primary	50.275	35.228	5	0	186	410.138	44	4022	19
4	17	0.1	Distal	8	czi:0079-0181-0236:c:1/2	Primary	31.675	26.129	5	4	115	258.401	25	2534	0
4	18	0.1	Distal	8	czi:0085-0200-0259:c:1/2	Primary	51.688	33.145	6	4	164	421.661	48	4135	23
4	19	0.1	Distal	8	czi:0085-0173-0230:c:1/2	Primary	22.025	19.963	6	0	72	179.677	17	1762	0
4	20	0.1	Distal	8	czi:0081-0187-0279:c:1/2	Primary	34.862	24.658	6	1	96	284.404	30	2789	5
4	21	0.1	Distal	8	czi:0075-0163-0304:c:1/2	Primary	19.3	19.501	5	5	111	157.447	7	1544	0
4	22	0.1	Distal	8	czi:0079-0216-0291:c:1/2	Primary	61.175	41.979	20	3	179	499.059	54	4894	29
4	23	0.1	Distal	8	czi:0079-0188-0311:c:1/2	Primary	90.875	50.547	31	5	245	741.348	86	7270	61
4	24	0.1	Distal	8	czi:0079-0224-0335:c:1/2	Primary	64.025	49.208	5	4	278	522.309	58	5122	33
4	25	0.1	Distal	8	czi:0079-0194-0328:c:1/2	Primary	74.7	47.836	26	3	266	609.394	65	5976	40
4	26	0.1	Distal	8	czi:0067-0138-0289:c:1/2	Primary	18.438	19.171	6	5	100	150.411	7	1475	0
4	27	0.1	Distal	8	czi:0067-0123-0302:c:1/2	Primary	14.387	14.157	6	0	58	117.372	6	1151	0
4	28	0.1	Distal	8	czi:0069-0127-0326:c:1/2	Primary	14.35	13.972	5	2	54	117.066	6	1148	0
4	29	0.1	Distal	8	czi:0069-0141-0329:c:1/2	Primary	14.363	16.608	6	4	93	117.168	6	1149	0
4	30	0.1	Distal	8	czi:0089-0174-0311:c:1/2	Primary	34.525	23.259	6	0	85	281.651	36	2762	11
4	31	0.1	Distal	8	czi:0089-0179-0328:c:1/2	Primary	24.212	24.978	6	3	130	197.523	19	1937	0
4	32	0.1	Distal	8	czi:0083-0203-0290:c:1/2	Primary	44.862	38.105	5	3	182	365.983	36	3589	11
4	33	0.1	Distal	8	czi:0087-0218-0354:c:1/2	Secondary	35.513	31.104	6	2	155	289.707	30	2841	5
4	34	0.1	Distal	8	czi:0087-0205-0373:c:1/2	Secondary	41.05	32.477	7	0	163	334.881	34	3284	9
4	35	0.1	Distal	8	czi:0087-0174-0363:c:1/2	Secondary	26.137	25.698	6	4	139	213.227	21	2091	0
4	36	0.1	Distal	8	czi:0091-0170-0347:c:1/2	Secondary	22.85	21.729	6	1	97	186.408	13	1828	0
4	37	0.1	Distal	8	czi:0069-0137-0345:c:1/2	Secondary	17.663	17.462	6	1	81	144.089	8	1413	0
4	38	0.1	Distal	8	czi:0069-0135-0362:c:1/2	Secondary	20.2	22.024	6	5	123	164.789	11	1616	0
4	39	0.1	Distal	8	czi:0069-0116-0352:c:1/2	Secondary	21.663	19.725	6	0	79	176.72	14	1733	0
4	40	0.1	Distal	8	czi:0075-0119-0341:c:1/2	Secondary	24.262	23.564	6	1	108	197.931	15	1941	0
4	1	0.1	Distal	9	czi:0059-0186-0177:c:1/2	Primary	13.025	14.736	5	0	73	106.256	6	1042	0
4	2	0.1	Distal	9	czi:0059-0213-0177:c:1/2	Primary	210.162	74.193	170	67	404	1714.482	213	16813	188
4	3	0.1	Distal	9	czi:0059-0175-0198:c:1/2	Primary	14.4	13.78	6	4	74	117.474	6	1152	0
4	4	0.1	Distal	9	czi:0059-0185-0193:c:1/2	Primary	16.6	16.626	6	3	68	135.421	7	1328	0
4	5	0.1	Distal	9	czi:0059-0180-0217:c:1/2	Primary	12.412	11.283	6	4	46	101.26	6	993	0
4	6	0.1	Distal	9	czi:0059-0155-0228:c:1/2	Primary	19.212	18.892	6	0	69	156.733	7	1537	0
4	7	0.1	Distal	9	czi:0059-0179-0235:c:1/2	Primary	18.137	18.565	6	1	85	147.964	7	1451	0
4	8	0.1	Distal	9	czi:0059-0207-0230:c:1/2	Primary	111.525	59.329	55	9	247	909.808	110	8922	85
4	9	0.1	Distal	9	czi:0059-0229-0217:c:1/2	Primary	194.025	71.551	130	75	382	1582.834	185	15522	160
4	10	0.1	Distal	9	czi:0055-0203-0205:c:1/2	Primary	113.537	57.981	119	1	337	926.226	112	9083	87
4	11	0.1	Distal	9	czi:0065-0195-0223:c:1/2	Primary	66.175	55.458	6	5	223	539.848	57	5294	32
4	12	0.1	Distal	9	czi:0065-0218-0251:c:1/2	Primary	20.738	20.1	6	4	72	169.174	11	1659	0
4	13	0.1	Distal	9	czi:0065-0231-0229:c:1/2	Primary	22.5	22.485	6	2	126	183.552	10	1800	0
4	14	0.1	Distal	9	czi:0065-0244-0249:c:1/2	Primary	317.2	94.486	292	108	578	2587.681	304	25376	279
4	15	0.1	Distal	9	czi:0063-0201-0251:c:1/2	Primary	16.538	17.515	6	0	80	134.911	6	1323	0
4	16	0.1	Distal	9	czi:0071-0190-0258:c:1/2	Primary	16.488	16.014	6	0	69	134.503	7	1319	0
4	17	0.1	Distal	9	czi:0071-0234-0266:c:1/2	Primary	323.675	96.463	278	139	632	2640.504	312	25894	287
4	18	0.1	Distal	9	czi:0071-0224-0283:c:1/2	Primary	117.862	65.375	80	23	269	961.509	105	9429	80
4	19	0.1	Distal	9	czi:0071-0209-0267:c:1/2	Primary	19.7	17.777	6	2	65	160.71	10	1576	0
4	20	0.1	Distal	9	czi:0071-0193-0284:c:1/2	Primary	14.225	12.045	6	1	50	116.046	6	1138	0
4	21	0.1	Distal	9	czi:0071-0178-0275:c:1/2	Primary	15.125	14.398	6	3	73	123.388	7	1210	0
4	22	0.1	Distal	9	czi:0071-0168-0299:c:1/2	Primary	16.875	16.877	6	0	77	137.664	7	1350	0
4	23	0.1	Distal	9	czi:0071-0217-0303:c:1/2	Primary	115.35	54.231	50	21	288	941.012	111	9228	86
4	24	0.1	Distal	9	czi:0069-0189-0315:c:1/2	Primary	18.8	18.539	6	0	81	153.368	7	1504	0
4	25	0.1	Distal	9	czi:0069-0168-0319:c:1/2	Primary	15.125	13.678	5	5	67	123.388	7	1210	0
4	26	0.1	Distal	9	czi:0073-0220-0330:c:1/2	Primary	17.512	16.416	6	3	72	142.865	7	1401	0
4	27	0.1	Distal	9	czi:0073-0218-0351:c:1/2	Primary	18.125	16.827	5	2	80	147.862	11	1450	0
4	28	0.1	Distal	9	czi:0077-0234-0296:c:1/2	Primary	15.55	15.79	5	0	73	126.855	6	1244	0
4	29	0.1	Distal	9	czi:0077-0233-0343:c:1/2	Primary	17.238	15.306	6	4	65	140.622	9	1379	0
4	30	0.1	Distal	9	czi:0069-0166-0334:c:1/2	Primary	15.688	17.565	6	2	109	127.977	7	1255	0
4	31	0.1	Distal	9	czi:0069-0137-0307:c:1/2	Primary	22.25	20.492	6	1	90	181.513	16	1780	0
4	32	0.1	Distal	9	czi:0069-0143-0279:c:1/2	Primary	20.387	22.768	6	3	102	166.319	10	1631	0
4	33	0.1	Distal	9	czi:0069-0142-0342:c:1/2	Secondary	21.225	18.82	6	3	88	173.151	16	1698	0
4	34	0.1	Distal	9	czi:0069-0165-0354:c:1/2	Secondary	19.65	20.634	6	0	91	160.302	12	1572	0
4	35	0.1	Distal	9	czi:0069-0160-0373:c:1/2	Secondary	22.35	19.807	6	4	91	182.329	16	1788	0
4	36	0.1	Distal	9	czi:0069-0142-0363:c:1/2	Secondary	24.5	22.769	6	0	107	199.868	19	1960	0
4	37	0.1	Distal	9	czi:0069-0204-0357:c:1/2	Secondary	76.25	41.597	86	0	174	622.039	79	6100	54
4	38	0.1	Distal	9	czi:0069-0214-0371:c:1/2	Secondary	90.588	47.933	95	6	198	739.002	91	7247	66
4	39	0.1	Distal	9	czi:0069-0229-0362:c:1/2	Secondary	72.175	53.338	40	3	223	588.795	64	5774	39
4	40	0.1	Distal	9	czi:0065-0191-0369:c:1/2	Secondary	73.188	40.374	6	5	145	597.055	74	5855	49
4	1	0.1	Distal	10	czi:0055-0175-0317:c:1/2	Primary	18.887	20.356	6	0	91	154.082	7	1511	0
4	2	0.1	Distal	10	czi:0055-0188-0314:c:1/2	Primary	24.95	20.991	6	0	86	203.539	19	1996	0
4	3	0.1	Distal	10	czi:0055-0151-0297:c:1/2	Primary	427.387	106.52	365	199	710	3486.578	427	34191	402
4	4	0.1	Distal	10	czi:0053-0179-0294:c:1/2	Primary	396.337	101.494	334	175	677	3233.276	402	31707	377
4	5	0.1	Distal	10	czi:0053-0205-0300:c:1/2	Primary	21.65	21.83	6	2	91	176.618	11	1732	0
4	6	0.1	Distal	10	czi:0053-0214-0278:c:1/2	Primary	20.65	24.366	6	1	133	168.46	8	1652	0
4	7	0.1	Distal	10	czi:0053-0168-0269:c:1/2	Primary	374.125	117.222	318	166	733	3052.069	366	29930	341
4	8	0.1	Distal	10	czi:0053-0158-0248:c:1/2	Primary	363.55	95.651	435	138	631	2965.799	373	29084	348
4	9	0.1	Distal	10	czi:0053-0176-0234:c:1/2	Primary	388.675	110.56	285	193	689	3170.766	375	31094	350
4	10	0.1	Distal	10	czi:0053-0194-0222:c:1/2	Primary	23	22.879	6	0	125	187.631	16	1840	0
4	11	0.1	Distal	10	czi:0053-0212-0218:c:1/2	Primary	15.738	16.69	5	0	76	128.385	6	1259	0
4	12	0.1	Distal	10	czi:0053-0218-0200:c:1/2	Primary	20.7	19.92	6	0	89	168.868	12	1656	0
4	13	0.1	Distal	10	czi:0057-0148-0282:c:1/2	Primary	375.488	121.881	251	139	704	3063.184	368	30039	343
4	14	0.1	Distal	10	czi:0057-0135-0280:c:1/2	Primary	243.125	97.783	139	61	547	1983.386	239	19450	214
4	15	0.1	Distal	10	czi:0057-0156-0270:c:1/2	Primary	124.388	89.223	72	6	427	1014.739	106	9951	81
4	16	0.1	Distal	10	czi:0057-0145-0265:c:1/2	Primary	68.537	44.691	120	2	192	559.121	61	5483	36
4	17	0.1	Distal	10	czi:0057-0158-0222:c:1/2	Primary	381.525	112.545	286	144	643	3112.437	367	30522	342
4	18	0.1	Distal	10	czi:0057-0171-0217:c:1/2	Primary	207.662	109.812	122	37	512	1694.087	190	16613	165
4	19	0.1	Distal	10	czi:0057-0187-0237:c:1/2	Primary	215.162	132.877	115	8	595	1755.271	192	17213	167
4	20	0.1	Distal	10	czi:0061-0227-0220:c:1/2	Primary	27.925	24.576	6	2	92	227.809	21	2234	0
4	21	0.1	Distal	10	czi:0061-0225-0193:c:1/2	Primary	21.663	22.168	6	4	97	176.72	8	1733	0
4	22	0.1	Distal	10	czi:0061-0154-0190:c:1/2	Primary	63.275	37.996	17	5	155	516.19	63	5062	38
4	23	0.1	Distal	10	czi:0061-0149-0207:c:1/2	Primary	55.4	40.208	6	0	195	451.947	52	4432	27
4	24	0.1	Distal	10	czi:0061-0117-0204:c:1/2	Primary	66	45.769	5	4	229	538.42	56	5280	31
4	25	0.1	Distal	10	czi:0061-0129-0228:c:1/2	Primary	89.05	57.345	6	5	275	726.46	79	7124	54
4	26	0.1	Distal	10	czi:0061-0138-0247:c:1/2	Primary	81.5	49.669	53	0	246	664.868	74	6520	49
4	27	0.1	Distal	10	czi:0061-0136-0212:c:1/2	Primary	51.112	33.732	47	1	174	416.97	47	4089	22
4	28	0.1	Distal	10	czi:0061-0162-0208:c:1/2	Primary	63.025	55.639	6	6	294	514.151	45	5042	20
4	29	0.1	Distal	10	czi:0061-0182-0196:c:1/2	Primary	462.087	101.566	368	220	734	3769.657	453	36967	428
4	30	0.1	Distal	10	czi:0061-0202-0172:c:1/2	Primary	20.262	19.867	5	0	78	165.299	7	1621	0
4	31	0.1	Distal	10	czi:0061-0190-0270:c:1/2	Primary	69.375	107.213	6	1	664	565.953	40	5550	15
4	32	0.1	Distal	10	czi:0061-0212-0252:c:1/2	Primary	27.288	26.345	6	2	125	222.608	21	2183	0
4	33	0.1	Distal	10	czi:0059-0215-0153:c:1/2	Secondary	25.6	26.088	5	0	113	208.842	17	2048	0
4	34	0.1	Distal	10	czi:0059-0196-0147:c:1/2	Secondary	23.7	21.508	6	2	84	193.342	17	1896	0
4	35	0.1	Distal	10	czi:0059-0181-0151:c:1/2	Secondary	27.688	28.696	5	0	164	225.871	18	2215	0
4	36	0.1	Distal	10	czi:0059-0176-0167:c:1/2	Secondary	35.163	31.532	5	0	131	286.852	30	2813	5
4	37	0.1	Distal	10	czi:0063-0162-0153:c:1/2	Secondary	67.287	45.413	69	4	207	548.924	58	5383	33
4	38	0.1	Distal	10	czi:0063-0149-0149:c:1/2	Secondary	47.263	38.343	6	0	172	385.562	40	3781	15
4	39	0.1	Distal	10	czi:0063-0139-0168:c:1/2	Secondary	69.65	40.055	5	5	190	568.197	60	5572	35
4	40	0.1	Distal	10	czi:0067-0158-0165:c:1/2	Secondary	62.875	46.287	6	2	264	512.927	53	5030	28
2	1	DMSO	Distal	1	czi:0049-0157-0148:c:1/2	Primary	113.963	87.462	113	1	540	929.693	102	9117	77
2	2	DMSO	Distal	1	czi:0049-0150-0160:c:1/2	Primary	49.862	43.035	6	1	178	406.773	36	3989	11
2	3	DMSO	Distal	1	czi:0049-0145-0179:c:1/2	Primary	35.538	30.01	5	3	166	289.911	35	2843	10
2	4	DMSO	Distal	1	czi:0049-0147-0193:c:1/2	Primary	48.638	39.919	5	0	185	396.779	38	3891	13
2	5	DMSO	Distal	1	czi:0049-0149-0219:c:1/2	Primary	67.6	47.802	5	4	215	551.473	62	5408	37
2	6	DMSO	Distal	1	czi:0065-0144-0337:c:1/2	Primary	3991.312	182.772	4095	3442	4095	32560.671	4095	319305	4070
2	7	DMSO	Distal	1	czi:0061-0152-0353:c:1/2	Primary	4061.925	100.97	4095	3616	4095	33136.719	4095	324954	4070
2	8	DMSO	Distal	1	czi:0061-0168-0300:c:1/2	Primary	2843.137	354.624	2656	2115	3678	23193.99	2788	227451	2763
2	9	DMSO	Distal	1	czi:0061-0164-0286:c:1/2	Primary	2408.175	294.458	2506	1707	2924	19645.616	2474	192654	2449
2	10	DMSO	Distal	1	czi:0061-0166-0270:c:1/2	Primary	2592.975	269.515	2447	2113	3403	21153.193	2585	207438	2560
2	11	DMSO	Distal	1	czi:0061-0171-0209:c:1/2	Primary	2860	388.185	2421	2105	3859	23331.553	2890	228800	2865
2	12	DMSO	Distal	1	czi:0061-0135-0265:c:1/2	Primary	65.438	35.16	49	4	149	533.832	65	5235	40
2	13	DMSO	Distal	1	czi:0061-0126-0277:c:1/2	Primary	112.275	52.322	135	20	254	915.927	106	8982	81
2	14	DMSO	Distal	1	czi:0061-0155-0232:c:1/2	Primary	165.213	77.594	119	11	414	1347.785	160	13217	135
2	15	DMSO	Distal	1	czi:0057-0143-0322:c:1/2	Primary	137.325	78.951	41	15	406	1120.282	127	10986	102
2	16	DMSO	Distal	1	czi:0057-0141-0251:c:1/2	Primary	48.35	42.03	5	0	238	394.434	39	3868	14
2	17	DMSO	Distal	1	czi:0057-0134-0240:c:1/2	Primary	61.763	48.545	5	0	188	503.851	50	4941	25
2	18	DMSO	Distal	1	czi:0057-0147-0203:c:1/2	Primary	105.463	70.337	42	3	282	860.351	92	8437	67
2	19	DMSO	Distal	1	czi:0057-0179-0190:c:1/2	Primary	2075.075	353.254	2093	1337	2932	16928.224	2052	166006	2027
2	20	DMSO	Distal	1	czi:0057-0179-0223:c:1/2	Primary	1774.662	246.972	1903	1233	2377	14477.494	1783	141973	1758
2	21	DMSO	Distal	1	czi:0055-0132-0290:c:1/2	Primary	148.088	109.563	47	13	584	1208.081	132	11847	107
2	22	DMSO	Distal	1	czi:0055-0143-0307:c:1/2	Primary	177.287	81.118	134	29	420	1446.291	168	14183	143
2	23	DMSO	Distal	1	czi:0055-0183-0203:c:1/2	Primary	538.263	142.877	445	265	1199	4391.084	515	43061	490
2	24	DMSO	Distal	1	czi:0055-0187-0175:c:1/2	Primary	888.275	195.6	742	442	1282	7246.446	868	71062	843
2	25	DMSO	Distal	1	czi:0057-0171-0160:c:1/2	Primary	1472.9	232.177	1309	959	2018	12015.75	1484	117832	1459
2	26	DMSO	Distal	1	czi:0057-0155-0172:c:1/2	Primary	53.888	37.252	59	0	153	439.608	51	4311	26
2	27	DMSO	Distal	1	czi:0051-0169-0234:c:1/2	Primary	497.45	120.678	332	245	800	4058.14	487	39796	462
2	28	DMSO	Distal	1	czi:0065-0163-0250:c:1/2	Primary	143.287	69.15	155	20	348	1168.923	145	11463	120
2	29	DMSO	Distal	1	czi:0063-0159-0325:c:1/2	Primary	2272.6	253.137	2213	1709	2924	18539.611	2259	181808	2234
2	30	DMSO	Distal	1	czi:0053-0177-0281:c:1/2	Primary	2733.762	354.127	2545	2085	3717	22301.722	2706	218701	2681
2	31	DMSO	Distal	1	czi:0053-0180-0259:c:1/2	Primary	1952.412	262.718	2173	1451	2617	15927.558	1968	156193	1943
2	32	DMSO	Distal	1	czi:0055-0184-0240:c:1/2	Primary	273.863	110.878	232	76	614	2234.139	265	21909	240
2	33	DMSO	Distal	1	czi:0051-0184-0146:c:1/2	Secondary	793.013	158.056	566	384	1190	6469.305	807	63441	782
2	34	DMSO	Distal	1	czi:0051-0161-0135:c:1/2	Secondary	48.55	40.06	6	2	211	396.065	47	3884	22
2	35	DMSO	Distal	1	czi:0051-0166-0126:c:1/2	Secondary	73.638	44.036	100	2	198	600.726	72	5891	47
2	36	DMSO	Distal	1	czi:0051-0170-0115:c:1/2	Secondary	87.463	56.37	35	5	257	713.509	75	6997	50
2	37	DMSO	Distal	1	czi:0051-0181-0111:c:1/2	Secondary	98.638	63.634	13	6	320	804.673	91	7891	66
2	38	DMSO	Distal	1	czi:0055-0186-0135:c:1/2	Secondary	1022.95	174.09	961	614	1400	8345.109	1035	81836	1010
2	39	DMSO	Distal	1	czi:0055-0195-0127:c:1/2	Secondary	1685.9	301.231	1515	1004	2525	13753.379	1639	134872	1614
2	40	DMSO	Distal	1	czi:0055-0192-0109:c:1/2	Secondary	1882.075	355.961	1502	809	2648	15353.753	1869	150566	1844
2	1	DMSO	Distal	3	czi:0052-0184-0342:c:1/2	Primary	591.413	129.433	452	292	914	4824.676	583	47313	558
2	2	DMSO	Distal	3	czi:0052-0201-0350:c:1/2	Primary	602.275	156.188	571	187	957	4913.291	619	48182	594
2	3	DMSO	Distal	3	czi:0052-0197-0323:c:1/2	Primary	995.65	198.49	1005	602	1399	8122.399	1019	79652	994
2	4	DMSO	Distal	3	czi:0052-0174-0319:c:1/2	Primary	610.688	146.749	478	332	889	4981.919	615	48855	590
2	5	DMSO	Distal	3	czi:0052-0187-0298:c:1/2	Primary	700.075	218.968	789	262	1239	5711.132	702	56006	677
2	6	DMSO	Distal	3	czi:0052-0181-0285:c:1/2	Primary	569.163	138.442	426	223	1005	4643.163	561	45533	536
2	7	DMSO	Distal	3	czi:0052-0224-0265:c:1/2	Primary	776	157.271	661	355	1148	6330.519	787	62080	762
2	8	DMSO	Distal	3	czi:0052-0213-0239:c:1/2	Primary	826.913	159.956	706	491	1212	6745.858	824	66153	799
2	9	DMSO	Distal	3	czi:0052-0195-0223:c:1/2	Primary	562.875	118.459	453	286	830	4591.87	573	45030	548
2	10	DMSO	Distal	3	czi:0052-0200-0205:c:1/2	Primary	346.812	95.659	307	158	637	2829.257	337	27745	312
2	11	DMSO	Distal	3	czi:0052-0220-0184:c:1/2	Primary	341.6	108.46	220	102	646	2786.734	325	27328	300
2	12	DMSO	Distal	3	czi:0052-0212-0162:c:1/2	Primary	418.262	130.924	306	125	789	3412.138	406	33461	381
2	13	DMSO	Distal	3	czi:0052-0194-0182:c:1/2	Primary	754.6	148.373	707	343	1196	6155.94	728	60368	703
2	14	DMSO	Distal	3	czi:0058-0173-0266:c:1/2	Primary	989.638	170.1	892	628	1573	8073.35	974	79171	949
2	15	DMSO	Distal	3	czi:0058-0178-0240:c:1/2	Primary	693.562	150.293	461	343	1014	5658.004	695	55485	670
2	16	DMSO	Distal	3	czi:0058-0184-0212:c:1/2	Primary	474.4	111.839	305	170	748	3870.101	475	37952	450
2	17	DMSO	Distal	3	czi:0058-0221-0204:c:1/2	Primary	425.75	126.68	217	181	877	3473.22	433	34060	408
2	18	DMSO	Distal	3	czi:0058-0195-0167:c:1/2	Primary	529.388	126.805	456	240	871	4318.683	519	42351	494
2	19	DMSO	Distal	3	czi:0058-0217-0145:c:1/2	Primary	586.188	154.902	418	238	959	4782.051	596	46895	571
2	20	DMSO	Distal	3	czi:0062-0229-0165:c:1/2	Primary	514.913	123.125	385	321	838	4200.597	502	41193	477
2	21	DMSO	Distal	3	czi:0062-0233-0141:c:1/2	Primary	514.112	116.899	340	280	961	4194.071	523	41129	498
2	22	DMSO	Distal	3	czi:0062-0193-0231:c:1/2	Primary	334.962	103.701	364	157	578	2732.586	329	26797	304
2	23	DMSO	Distal	3	czi:0062-0165-0254:c:1/2	Primary	575.175	131.034	380	277	834	4692.212	561	46014	536
2	24	DMSO	Distal	3	czi:0052-0192-0266:c:1/2	Primary	383.837	136.986	376	139	779	3131.302	376	30707	351
2	25	DMSO	Distal	3	czi:0052-0202-0238:c:1/2	Primary	552.913	198.632	683	215	1112	4510.597	534	44233	509
2	26	DMSO	Distal	3	czi:0050-0211-0293:c:1/2	Primary	533.638	166.964	360	231	991	4353.354	506	42691	481
2	27	DMSO	Distal	3	czi:0048-0205-0307:c:1/2	Primary	665.712	148.648	664	409	1198	5430.806	664	53257	639
2	28	DMSO	Distal	3	czi:0044-0199-0276:c:1/2	Primary	687.625	138.687	501	416	1044	5609.566	707	55010	682
2	29	DMSO	Distal	3	czi:0050-0171-0303:c:1/2	Primary	1223.95	204.794	1104	777	1765	9984.844	1232	97916	1207
2	30	DMSO	Distal	3	czi:0052-0185-0195:c:1/2	Primary	202.412	90.124	98	37	406	1651.258	204	16193	179
2	31	DMSO	Distal	3	czi:0054-0165-0278:c:1/2	Primary	735.487	160.706	800	407	1100	6000.023	721	58839	696
2	32	DMSO	Distal	3	czi:0052-0166-0288:c:1/2	Primary	398.375	143.852	487	184	912	3249.898	374	31870	349
2	33	DMSO	Distal	3	czi:0066-0242-0136:c:1/2	Secondary	78.65	48.984	57	5	245	641.618	75	6292	50
2	34	DMSO	Distal	3	czi:0066-0239-0121:c:1/2	Secondary	67.662	46.349	31	4	225	551.983	57	5413	32
2	35	DMSO	Distal	3	czi:0066-0225-0118:c:1/2	Secondary	80.713	47.37	35	6	250	658.443	74	6457	49
2	36	DMSO	Distal	3	czi:0062-0219-0128:c:1/2	Secondary	362.35	141.349	350	75	761	2956.01	350	28988	325
2	37	DMSO	Distal	3	czi:0062-0206-0137:c:1/2	Secondary	441.275	149.602	404	150	873	3599.871	427	35302	402
2	38	DMSO	Distal	3	czi:0062-0246-0150:c:1/2	Secondary	298.5	95.917	166	85	557	2435.129	291	23880	266
2	39	DMSO	Distal	3	czi:0070-0200-0151:c:1/2	Secondary	197.963	82.691	131	31	424	1614.955	205	15837	180
2	40	DMSO	Distal	3	czi:0074-0228-0151:c:1/2	Secondary	179.725	92.455	74	4	404	1466.176	179	14378	154
2	1	DMSO	Distal	4	czi:0073-0152-0344:c:1/2	Primary	1315.463	248.163	1350	743	1903	10731.393	1265	105237	1240
2	2	DMSO	Distal	4	czi:0073-0131-0302:c:1/2	Primary	1109.325	166.956	986	693	1506	9049.746	1120	88746	1095
2	3	DMSO	Distal	4	czi:0073-0134-0321:c:1/2	Primary	1452.713	256.349	1446	778	2237	11851.062	1426	116217	1401
2	4	DMSO	Distal	4	czi:0073-0157-0300:c:1/2	Primary	1382.4	259.984	1220	883	2020	11277.461	1370	110592	1345
2	5	DMSO	Distal	4	czi:0073-0122-0274:c:1/2	Primary	1631.175	265.395	1687	1069	2504	13306.939	1649	130494	1624
2	6	DMSO	Distal	4	czi:0073-0147-0281:c:1/2	Primary	389.913	121.688	238	173	678	3180.862	377	31193	352
2	7	DMSO	Distal	4	czi:0073-0155-0263:c:1/2	Primary	399.125	105.677	191	191	672	3256.016	396	31930	371
2	8	DMSO	Distal	4	czi:0073-0123-0248:c:1/2	Primary	2308.175	345.047	2197	1623	3207	18829.828	2289	184654	2264
2	9	DMSO	Distal	4	czi:0073-0150-0241:c:1/2	Primary	151.75	80.608	85	24	445	1237.959	139	12140	114
2	10	DMSO	Distal	4	czi:0073-0122-0228:c:1/2	Primary	870.925	250.176	632	333	1433	7104.907	850	69674	825
2	11	DMSO	Distal	4	czi:0073-0133-0216:c:1/2	Primary	2230.162	297.887	2147	1560	2969	18193.411	2223	178413	2198
2	12	DMSO	Distal	4	czi:0073-0157-0212:c:1/2	Primary	134.887	69.813	165	6	373	1100.397	135	10791	110
2	13	DMSO	Distal	4	czi:0073-0133-0191:c:1/2	Primary	1569.662	252.673	1335	883	2046	12805.127	1569	125573	1544
2	14	DMSO	Distal	4	czi:0073-0160-0188:c:1/2	Primary	420.238	114.039	506	183	731	3428.249	423	33619	398
2	15	DMSO	Distal	4	czi:0069-0141-0333:c:1/2	Primary	1240.562	182.097	1120	839	1667	10120.367	1220	99245	1195
2	16	DMSO	Distal	4	czi:0069-0160-0149:c:1/2	Primary	1933.237	270.341	1736	1316	2546	15771.13	1920	154659	1895
2	17	DMSO	Distal	4	czi:0065-0178-0147:c:1/2	Primary	2220.6	291.895	2098	1528	3400	18115.401	2204	177648	2179
2	18	DMSO	Distal	4	czi:0065-0163-0161:c:1/2	Primary	1736.675	239.868	1584	1258	2464	14167.596	1703	138934	1678
2	19	DMSO	Distal	4	czi:0065-0130-0204:c:1/2	Primary	869.038	167.465	698	546	1336	7089.509	845	69523	820
2	20	DMSO	Distal	4	czi:0061-0154-0167:c:1/2	Primary	1631.975	261.882	1784	1001	2278	13313.465	1638	130558	1613
2	21	DMSO	Distal	4	czi:0061-0151-0179:c:1/2	Primary	1137.888	223.601	822	689	1776	9282.756	1130	91031	1105
2	22	DMSO	Distal	4	czi:0061-0154-0196:c:1/2	Primary	1104.263	198.447	1098	671	1804	9008.447	1082	88341	1057
2	23	DMSO	Distal	4	czi:0061-0151-0220:c:1/2	Primary	2284.588	310.802	2024	1600	3152	18637.403	2287	182767	2262
2	24	DMSO	Distal	4	czi:0061-0143-0250:c:1/2	Primary	727.7	137.678	641	327	1147	5936.493	718	58216	693
2	25	DMSO	Distal	4	czi:0061-0129-0262:c:1/2	Primary	966.7	186.372	962	623	1478	7886.228	952	77336	927
2	26	DMSO	Distal	4	czi:0061-0147-0275:c:1/2	Primary	2422.725	315.788	2162	1777	3181	19764.313	2430	193818	2405
2	27	DMSO	Distal	4	czi:0061-0150-0209:c:1/2	Primary	547.487	210.59	360	214	1364	4466.34	520	43799	495
2	28	DMSO	Distal	4	czi:0077-0171-0163:c:1/2	Primary	158.8	76.866	106	25	387	1295.472	155	12704	130
2	29	DMSO	Distal	4	czi:0077-0187-0158:c:1/2	Primary	179.175	79.245	69	23	483	1461.689	178	14334	153
2	30	DMSO	Distal	4	czi:0069-0137-0280:c:1/2	Primary	767.288	239.682	546	366	1379	6259.444	731	61383	706
2	31	DMSO	Distal	4	czi:0067-0143-0229:c:1/2	Primary	721.812	220.416	658	284	1361	5888.464	687	57745	662
2	32	DMSO	Distal	4	czi:0063-0129-0295:c:1/2	Primary	1003.538	183.028	1027	570	1525	8186.744	1017	80283	992
2	33	DMSO	Distal	4	czi:0071-0197-0152:c:1/2	Secondary	84.862	60.621	4	4	249	692.299	79	6789	54
2	34	DMSO	Distal	4	czi:0071-0166-0127:c:1/2	Secondary	99.35	78.1	34	3	382	810.486	86	7948	61
2	35	DMSO	Distal	4	czi:0071-0180-0121:c:1/2	Secondary	56.225	40.394	4	0	181	458.677	47	4498	22
2	36	DMSO	Distal	4	czi:0071-0207-0138:c:1/2	Secondary	40.862	34.951	5	3	159	333.352	34	3269	9
2	37	DMSO	Distal	4	czi:0075-0195-0114:c:1/2	Secondary	39.9	33.257	5	0	152	325.5	33	3192	8
2	38	DMSO	Distal	4	czi:0075-0190-0124:c:1/2	Secondary	47.788	39.432	5	0	163	389.845	38	3823	13
2	39	DMSO	Distal	4	czi:0075-0210-0126:c:1/2	Secondary	57.587	50.281	5	0	216	469.792	46	4607	21
2	40	DMSO	Distal	4	czi:0073-0209-0108:c:1/2	Secondary	61.225	44.557	5	4	181	499.467	52	4898	27
2	1	DMSO	Distal	5	czi:0063-0132-0360:c:1/2	Primary	109.412	59.167	37	12	289	892.575	97	8753	72
2	2	DMSO	Distal	5	czi:0075-0145-0279:c:1/2	Primary	35.875	32.664	5	0	138	292.664	31	2870	6
2	3	DMSO	Distal	5	czi:0075-0153-0295:c:1/2	Primary	20.925	22.139	5	2	99	170.704	7	1674	0
2	4	DMSO	Distal	5	czi:0075-0126-0327:c:1/2	Primary	28.675	30.01	5	0	150	233.927	19	2294	0
2	5	DMSO	Distal	5	czi:0075-0126-0389:c:1/2	Primary	37.325	31.084	6	0	143	304.493	35	2986	10
2	6	DMSO	Distal	5	czi:0075-0174-0372:c:1/2	Primary	42.812	37.755	6	2	205	349.259	36	3425	11
2	7	DMSO	Distal	5	czi:0071-0129-0403:c:1/2	Primary	56.675	51.345	5	1	208	462.348	47	4534	22
2	8	DMSO	Distal	5	czi:0071-0187-0437:c:1/2	Primary	39.038	31.781	5	0	138	318.463	30	3123	5
2	9	DMSO	Distal	5	czi:0071-0142-0433:c:1/2	Primary	114.713	58.961	118	3	282	935.811	116	9177	91
2	10	DMSO	Distal	5	czi:0071-0141-0451:c:1/2	Primary	106.125	60.839	47	2	347	865.756	107	8490	82
2	11	DMSO	Distal	5	czi:0071-0171-0450:c:1/2	Primary	54.862	37.502	26	4	182	447.562	53	4389	28
2	12	DMSO	Distal	5	czi:0071-0180-0464:c:1/2	Primary	41.95	34.508	5	3	154	342.223	36	3356	11
2	13	DMSO	Distal	5	czi:0069-0188-0414:c:1/2	Primary	47.225	35.512	6	0	203	385.256	43	3778	18
2	14	DMSO	Distal	5	czi:0069-0122-0374:c:1/2	Primary	50.2	42.149	6	3	178	409.526	39	4016	14
2	15	DMSO	Distal	5	czi:0069-0143-0414:c:1/2	Primary	54.538	49.498	5	0	298	444.911	43	4363	18
2	16	DMSO	Distal	5	czi:0067-0130-0417:c:1/2	Primary	106.475	59.203	28	0	278	868.611	95	8518	70
2	17	DMSO	Distal	5	czi:0067-0131-0345:c:1/2	Primary	37.075	35.76	5	0	163	302.454	25	2966	0
2	18	DMSO	Distal	5	czi:0079-0135-0305:c:1/2	Primary	39.725	35.851	5	4	187	324.072	33	3178	8
2	19	DMSO	Distal	5	czi:0079-0151-0316:c:1/2	Primary	23.85	26.484	5	1	119	194.566	12	1908	0
2	20	DMSO	Distal	5	czi:0079-0155-0328:c:1/2	Primary	20.55	24.424	5	0	113	167.645	7	1644	0
2	21	DMSO	Distal	5	czi:0079-0161-0348:c:1/2	Primary	18.2	20.631	5	2	81	148.474	6	1456	0
2	22	DMSO	Distal	5	czi:0079-0157-0367:c:1/2	Primary	45.663	44.501	5	0	185	372.509	34	3653	9
2	23	DMSO	Distal	5	czi:0079-0154-0388:c:1/2	Primary	17.538	19.712	5	0	108	143.069	7	1403	0
2	24	DMSO	Distal	5	czi:0079-0178-0394:c:1/2	Primary	16.575	22.333	5	0	134	135.217	6	1326	0
2	25	DMSO	Distal	5	czi:0079-0185-0405:c:1/2	Primary	41.513	42.32	6	0	277	338.654	31	3321	6
2	26	DMSO	Distal	5	czi:0079-0157-0413:c:1/2	Primary	20.712	23.947	5	0	120	168.97	7	1657	0
2	27	DMSO	Distal	5	czi:0079-0173-0428:c:1/2	Primary	46.837	36.047	6	0	167	382.095	44	3747	19
2	28	DMSO	Distal	5	czi:0075-0144-0345:c:1/2	Primary	19.512	30.055	5	3	230	159.181	6	1561	0
2	29	DMSO	Distal	5	czi:0077-0142-0380:c:1/2	Primary	24.875	22.966	5	0	88	202.927	18	1990	0
2	30	DMSO	Distal	5	czi:0075-0161-0375:c:1/2	Primary	32.325	31.661	6	4	116	263.704	21	2586	0
2	31	DMSO	Distal	5	czi:0079-0151-0439:c:1/2	Primary	58.05	39.895	5	4	167	473.565	44	4644	19
2	32	DMSO	Distal	5	czi:0079-0162-0429:c:1/2	Primary	37.587	38.716	5	0	207	306.635	28	3007	3
2	33	DMSO	Distal	5	czi:0065-0177-0471:c:1/2	Secondary	20.875	21.075	5	2	105	170.296	8	1670	0
2	34	DMSO	Distal	5	czi:0063-0174-0482:c:1/2	Secondary	26.512	27.712	5	0	134	216.286	16	2121	0
2	35	DMSO	Distal	5	czi:0061-0176-0494:c:1/2	Secondary	28.913	26.376	5	0	115	235.865	25	2313	0
2	36	DMSO	Distal	5	czi:0061-0171-0509:c:1/2	Secondary	33.062	28.267	6	4	130	269.72	27	2645	2
2	37	DMSO	Distal	5	czi:0061-0150-0470:c:1/2	Secondary	374.812	109.859	253	167	738	3057.677	366	29985	341
2	38	DMSO	Distal	5	czi:0061-0153-0480:c:1/2	Secondary	373.05	120.585	241	121	715	3043.299	356	29844	331
2	39	DMSO	Distal	5	czi:0059-0155-0490:c:1/2	Secondary	453.312	137.652	243	107	824	3698.072	459	36265	434
2	40	DMSO	Distal	5	czi:0059-0156-0501:c:1/2	Secondary	467.363	128.061	377	218	869	3812.69	462	37389	437
2	1	DMSO	Distal	6	czi:0071-0161-0217:c:1/2	Primary	20.95	24.387	5	0	103	170.908	6	1676	0
2	2	DMSO	Distal	6	czi:0071-0147-0228:c:1/2	Primary	48.4	38.393	6	2	155	394.842	41	3872	16
2	3	DMSO	Distal	6	czi:0071-0154-0244:c:1/2	Primary	45.65	37.958	5	0	152	372.407	37	3652	12
2	4	DMSO	Distal	6	czi:0071-0157-0257:c:1/2	Primary	15.863	18.377	5	3	84	129.404	6	1269	0
2	5	DMSO	Distal	6	czi:0071-0146-0277:c:1/2	Primary	49.788	37.185	5	2	166	406.161	49	3983	24
2	6	DMSO	Distal	6	czi:0067-0153-0295:c:1/2	Primary	15.5	17.845	5	0	100	126.447	6	1240	0
2	7	DMSO	Distal	6	czi:0067-0135-0306:c:1/2	Primary	53.812	45.302	6	5	226	438.996	40	4305	15
2	8	DMSO	Distal	6	czi:0067-0141-0340:c:1/2	Primary	46.3	32.282	5	0	143	377.71	37	3704	12
2	9	DMSO	Distal	6	czi:0067-0138-0357:c:1/2	Primary	118.463	58.79	69	5	293	966.404	106	9477	81
2	10	DMSO	Distal	6	czi:0067-0128-0288:c:1/2	Primary	20.625	24.721	5	0	134	168.256	6	1650	0
2	11	DMSO	Distal	6	czi:0067-0127-0265:c:1/2	Primary	50.225	40.959	5	2	177	409.73	39	4018	14
2	12	DMSO	Distal	6	czi:0067-0139-0193:c:1/2	Primary	20.325	19.92	6	1	71	165.809	7	1626	0
2	13	DMSO	Distal	6	czi:0067-0146-0175:c:1/2	Primary	26.025	29.241	6	3	162	212.309	11	2082	0
2	14	DMSO	Distal	6	czi:0067-0171-0194:c:1/2	Primary	19.387	22.509	5	1	93	158.161	6	1551	0
2	15	DMSO	Distal	6	czi:0067-0170-0167:c:1/2	Primary	18.312	24.857	5	0	123	149.391	6	1465	0
2	16	DMSO	Distal	6	czi:0065-0146-0151:c:1/2	Primary	19.85	19.389	6	2	94	161.934	11	1588	0
2	17	DMSO	Distal	6	czi:0065-0166-0145:c:1/2	Primary	19.225	22.214	5	0	138	156.835	6	1538	0
2	18	DMSO	Distal	6	czi:0065-0131-0329:c:1/2	Primary	18.15	20.04	6	0	97	148.066	6	1452	0
2	19	DMSO	Distal	6	czi:0069-0131-0318:c:1/2	Primary	39.938	34.814	5	0	210	325.806	38	3195	13
2	20	DMSO	Distal	6	czi:0063-0138-0373:c:1/2	Primary	60.075	43.404	5	4	229	490.085	49	4806	24
2	21	DMSO	Distal	6	czi:0063-0135-0207:c:1/2	Primary	94.525	52.562	46	5	225	771.124	85	7562	60
2	22	DMSO	Distal	6	czi:0063-0130-0231:c:1/2	Primary	23.7	25.578	5	0	114	193.342	12	1896	0
2	23	DMSO	Distal	6	czi:0063-0131-0244:c:1/2	Primary	103.425	54.8	77	4	241	843.729	101	8274	76
2	24	DMSO	Distal	6	czi:0055-0152-0185:c:1/2	Primary	17.837	18.54	6	4	85	145.516	6	1427	0
2	25	DMSO	Distal	6	czi:0055-0148-0218:c:1/2	Primary	17.875	18.333	5	4	96	145.822	6	1430	0
2	26	DMSO	Distal	6	czi:0055-0141-0258:c:1/2	Primary	18.562	23.153	5	2	103	151.431	6	1485	0
2	27	DMSO	Distal	6	czi:0055-0127-0276:c:1/2	Primary	18.137	20.706	5	0	90	147.964	6	1451	0
2	28	DMSO	Distal	6	czi:0055-0142-0166:c:1/2	Primary	20.587	21.118	5	0	91	167.95	9	1647	0
2	29	DMSO	Distal	6	czi:0051-0159-0156:c:1/2	Primary	17.75	21.563	5	0	124	144.802	6	1420	0
2	30	DMSO	Distal	6	czi:0051-0154-0138:c:1/2	Primary	17.363	18.708	5	3	92	141.641	6	1389	0
2	31	DMSO	Distal	6	czi:0051-0164-0130:c:1/2	Primary	124.013	75.673	5	5	327	1011.68	110	9921	85
2	32	DMSO	Distal	6	czi:0051-0185-0142:c:1/2	Primary	83.5	55.591	42	3	250	681.183	85	6680	60
2	33	DMSO	Distal	6	czi:0051-0186-0130:c:1/2	Secondary	101.388	66.154	6	5	287	827.108	94	8111	69
2	34	DMSO	Distal	6	czi:0051-0164-0116:c:1/2	Secondary	131.9	68.164	64	10	334	1076.025	123	10552	98
2	35	DMSO	Distal	6	czi:0051-0159-0109:c:1/2	Secondary	125.95	77.852	138	15	403	1027.486	105	10076	80
2	36	DMSO	Distal	6	czi:0047-0172-0117:c:1/2	Secondary	115.938	94.09	32	3	602	945.805	101	9275	76
2	37	DMSO	Distal	6	czi:0047-0180-0108:c:1/2	Secondary	148.113	69.727	86	28	344	1208.285	149	11849	124
2	38	DMSO	Distal	6	czi:0047-0190-0115:c:1/2	Secondary	126.088	64.383	114	5	257	1028.607	119	10087	94
2	39	DMSO	Distal	6	czi:0047-0196-0103:c:1/2	Secondary	139.412	80.667	118	3	378	1137.311	132	11153	107
2	40	DMSO	Distal	6	czi:0047-0187-0096:c:1/2	Secondary	145.5	83.977	77	7	428	1186.972	142	11640	117
2	1	DMSO	Distal	7	czi:0061-0133-0319:c:1/2	Primary	85.812	50.178	108	5	272	700.049	83	6865	58
2	2	DMSO	Distal	7	czi:0061-0131-0300:c:1/2	Primary	1696.638	271.413	1492	973	2336	13840.975	1700	135731	1675
2	3	DMSO	Distal	7	czi:0067-0159-0179:c:1/2	Primary	881.013	172.858	872	534	1365	7187.199	877	70481	852
2	4	DMSO	Distal	7	czi:0067-0169-0193:c:1/2	Primary	1131.1	179.768	873	713	1517	9227.384	1117	90488	1092
2	5	DMSO	Distal	7	czi:0067-0146-0203:c:1/2	Primary	861.225	156.162	638	449	1594	7025.775	874	68898	849
2	6	DMSO	Distal	7	czi:0067-0175-0216:c:1/2	Primary	1613.362	272.217	1766	1048	2591	13161.627	1603	129069	1578
2	7	DMSO	Distal	7	czi:0067-0158-0246:c:1/2	Primary	672.275	142.347	524	377	1063	5484.343	666	53782	641
2	8	DMSO	Distal	7	czi:0067-0163-0266:c:1/2	Primary	1330.487	240.884	1313	818	1892	10853.965	1308	106439	1283
2	9	DMSO	Distal	7	czi:0065-0138-0269:c:1/2	Primary	922.15	171.122	755	475	1331	7522.794	933	73772	908
2	10	DMSO	Distal	7	czi:0065-0177-0240:c:1/2	Primary	201.762	78.589	144	66	511	1645.955	196	16141	171
2	11	DMSO	Distal	7	czi:0065-0142-0222:c:1/2	Primary	94.45	55.688	93	5	272	770.512	86	7556	61
2	12	DMSO	Distal	7	czi:0065-0192-0151:c:1/2	Primary	269.812	84.835	203	56	503	2201.1	264	21585	239
2	13	DMSO	Distal	7	czi:0065-0185-0174:c:1/2	Primary	261.163	105.932	122	69	548	2130.534	261	20893	236
2	14	DMSO	Distal	7	czi:0063-0183-0227:c:1/2	Primary	896.413	193.047	839	520	1382	7312.831	894	71713	869
2	15	DMSO	Distal	7	czi:0063-0193-0189:c:1/2	Primary	870.688	177.333	1019	452	1303	7102.969	842	69655	817
2	16	DMSO	Distal	7	czi:0063-0144-0302:c:1/2	Primary	1036.2	390.747	1020	432	2610	8453.201	957	82896	932
2	17	DMSO	Distal	7	czi:0061-0132-0286:c:1/2	Primary	117.375	66.58	78	0	363	957.532	104	9390	79
2	18	DMSO	Distal	7	czi:0061-0135-0246:c:1/2	Primary	89.513	52.427	63	6	300	730.233	74	7161	49
2	19	DMSO	Distal	7	czi:0061-0139-0233:c:1/2	Primary	111.537	72.325	132	7	347	909.91	97	8923	72
2	20	DMSO	Distal	7	czi:0061-0147-0164:c:1/2	Primary	64.013	55.934	5	0	217	522.207	50	5121	25
2	21	DMSO	Distal	7	czi:0061-0156-0150:c:1/2	Primary	29.575	25.872	6	2	106	241.269	26	2366	1
2	22	DMSO	Distal	7	czi:0061-0201-0145:c:1/2	Primary	1063.7	189.759	879	662	1769	8677.543	1051	85096	1026
2	23	DMSO	Distal	7	czi:0061-0199-0169:c:1/2	Primary	749.862	135.929	582	479	1077	6117.292	755	59989	730
2	24	DMSO	Distal	7	czi:0061-0207-0158:c:1/2	Primary	200.488	110.923	101	52	648	1635.554	179	16039	154
2	25	DMSO	Distal	7	czi:0061-0201-0180:c:1/2	Primary	248.213	194.381	92	13	942	2024.889	197	19857	172
2	26	DMSO	Distal	7	czi:0061-0188-0207:c:1/2	Primary	258.738	89.275	296	56	470	2110.751	258	20699	233
2	27	DMSO	Distal	7	czi:0057-0133-0273:c:1/2	Primary	118.075	67.057	114	6	379	963.242	114	9446	89
2	28	DMSO	Distal	7	czi:0057-0140-0191:c:1/2	Primary	97.15	49.514	68	4	222	792.539	90	7772	65
2	29	DMSO	Distal	7	czi:0057-0160-0131:c:1/2	Primary	49.087	41.909	5	4	228	400.45	39	3927	14
2	30	DMSO	Distal	7	czi:0053-0134-0257:c:1/2	Primary	82.725	46.408	67	5	194	674.861	72	6618	47
2	31	DMSO	Distal	7	czi:0053-0140-0212:c:1/2	Primary	51.175	37.871	5	4	161	417.48	48	4094	23
2	32	DMSO	Distal	7	czi:0049-0146-0176:c:1/2	Primary	53.425	44.515	5	0	186	435.835	46	4274	21
2	33	DMSO	Distal	7	czi:0053-0203-0139:c:1/2	Secondary	161.613	232.236	64	5	1463	1318.416	95	12929	70
2	34	DMSO	Distal	7	czi:0053-0203-0128:c:1/2	Secondary	62.925	46.008	5	5	235	513.335	58	5034	33
2	35	DMSO	Distal	7	czi:0053-0200-0115:c:1/2	Secondary	86.7	47.141	89	7	209	707.289	84	6936	59
2	36	DMSO	Distal	7	czi:0057-0171-0115:c:1/2	Secondary	39.837	34.963	6	0	202	324.99	38	3187	13
2	37	DMSO	Distal	7	czi:0051-0167-0123:c:1/2	Secondary	42.425	30.616	5	4	156	346.098	36	3394	11
2	38	DMSO	Distal	7	czi:0051-0159-0114:c:1/2	Secondary	55.087	42.878	5	0	219	449.398	46	4407	21
2	39	DMSO	Distal	7	czi:0051-0180-0104:c:1/2	Secondary	38.175	31.631	5	2	126	311.427	30	3054	5
2	40	DMSO	Distal	7	czi:0059-0195-0103:c:1/2	Secondary	94.562	59.409	115	6	241	771.43	84	7565	59
2	1	DMSO	Distal	8	czi:0067-0128-0342:c:1/2	Primary	60.837	38.172	7	0	197	496.305	56	4867	31
2	2	DMSO	Distal	8	czi:0067-0187-0146:c:1/2	Primary	59.562	40.553	16	4	159	485.904	49	4765	24
2	3	DMSO	Distal	8	czi:0067-0180-0172:c:1/2	Primary	48.525	38.818	29	0	229	395.861	41	3882	16
2	4	DMSO	Distal	8	czi:0067-0172-0199:c:1/2	Primary	54.538	33.992	14	0	133	444.911	50	4363	25
2	5	DMSO	Distal	8	czi:0067-0121-0304:c:1/2	Primary	64.888	42.601	26	0	190	529.345	56	5191	31
2	6	DMSO	Distal	8	czi:0069-0126-0218:c:1/2	Primary	438.738	129.577	378	162	818	3579.17	415	35099	390
2	7	DMSO	Distal	8	czi:0069-0167-0231:c:1/2	Primary	51.288	47.701	5	0	220	418.398	40	4103	15
2	8	DMSO	Distal	8	czi:0069-0162-0256:c:1/2	Primary	94.138	49.485	65	1	220	767.963	83	7531	58
2	9	DMSO	Distal	8	czi:0065-0150-0149:c:1/2	Primary	18.875	20.329	5	0	84	153.98	6	1510	0
2	10	DMSO	Distal	8	czi:0065-0140-0170:c:1/2	Primary	27.5	25.123	6	0	96	224.342	21	2200	0
2	11	DMSO	Distal	8	czi:0065-0126-0206:c:1/2	Primary	64.562	55.361	5	3	270	526.693	49	5165	24
2	12	DMSO	Distal	8	czi:0065-0117-0240:c:1/2	Primary	42.388	32.411	4	0	117	345.792	41	3391	16
2	13	DMSO	Distal	8	czi:0063-0123-0288:c:1/2	Primary	57.25	41.787	6	4	168	467.039	49	4580	24
2	14	DMSO	Distal	8	czi:0071-0129-0327:c:1/2	Primary	40.3	32.089	6	3	131	328.763	32	3224	7
2	15	DMSO	Distal	8	czi:0071-0131-0293:c:1/2	Primary	390.35	127.899	406	106	691	3184.431	406	31228	381
2	16	DMSO	Distal	8	czi:0071-0130-0272:c:1/2	Primary	416.212	113.023	258	145	830	3395.414	414	33297	389
2	17	DMSO	Distal	8	czi:0071-0135-0194:c:1/2	Primary	41.288	38.053	4	0	166	336.819	30	3303	5
2	18	DMSO	Distal	8	czi:0071-0181-0156:c:1/2	Primary	72.312	49.134	26	1	265	589.917	64	5785	39
2	19	DMSO	Distal	8	czi:0073-0140-0311:c:1/2	Primary	285.262	106.609	184	94	581	2327.139	272	22821	247
2	20	DMSO	Distal	8	czi:0073-0148-0284:c:1/2	Primary	267.1	90.724	114	83	557	2178.971	261	21368	236
2	21	DMSO	Distal	8	czi:0073-0134-0235:c:1/2	Primary	268.988	94.133	148	75	529	2194.369	266	21519	241
2	22	DMSO	Distal	8	czi:0073-0150-0183:c:1/2	Primary	408.7	161.777	253	90	1109	3334.128	381	32696	356
2	23	DMSO	Distal	8	czi:0073-0158-0218:c:1/2	Primary	285.975	94.385	118	118	589	2332.951	277	22878	252
2	24	DMSO	Distal	8	czi:0073-0131-0258:c:1/2	Primary	42.587	33.674	6	5	145	347.424	35	3407	10
2	25	DMSO	Distal	8	czi:0073-0158-0171:c:1/2	Primary	80.85	52.573	30	4	240	659.565	71	6468	46
2	26	DMSO	Distal	8	czi:0077-0163-0207:c:1/2	Primary	103	58.303	141	0	249	840.262	97	8240	72
2	27	DMSO	Distal	8	czi:0073-0148-0262:c:1/2	Primary	30.95	29.314	5	3	117	252.487	20	2476	0
2	28	DMSO	Distal	8	czi:0069-0157-0273:c:1/2	Primary	175.438	88.171	354	5	395	1431.199	166	14035	141
2	29	DMSO	Distal	8	czi:0059-0143-0231:c:1/2	Primary	24.825	28.837	5	2	156	202.52	17	1986	0
2	30	DMSO	Distal	8	czi:0067-0168-0139:c:1/2	Primary	42.225	32.87	5	0	130	344.467	33	3378	8
2	31	DMSO	Distal	8	czi:0067-0141-0218:c:1/2	Primary	180.238	78.596	151	11	374	1470.357	175	14419	150
2	32	DMSO	Distal	8	czi:0061-0133-0185:c:1/2	Primary	20.637	21.719	5	0	84	168.358	9	1651	0
2	33	DMSO	Distal	8	czi:0059-0166-0130:c:1/2	Secondary	14.5	16.964	5	0	93	118.289	6	1160	0
2	34	DMSO	Distal	8	czi:0059-0169-0118:c:1/2	Secondary	23.887	24.64	5	0	88	194.871	13	1911	0
2	35	DMSO	Distal	8	czi:0059-0180-0099:c:1/2	Secondary	23.587	26.643	5	0	130	192.424	14	1887	0
2	36	DMSO	Distal	8	czi:0063-0193-0109:c:1/2	Secondary	40.4	33.118	5	0	131	329.579	39	3232	14
2	37	DMSO	Distal	8	czi:0063-0194-0124:c:1/2	Secondary	29.113	26.572	5	0	125	237.496	22	2329	0
2	38	DMSO	Distal	8	czi:0063-0196-0135:c:1/2	Secondary	24.962	25.909	5	1	134	203.641	17	1997	0
2	39	DMSO	Distal	8	czi:0069-0182-0130:c:1/2	Secondary	26.475	22.437	5	0	109	215.98	23	2118	0
2	40	DMSO	Distal	8	czi:0069-0186-0117:c:1/2	Secondary	29.538	26.629	5	1	97	240.964	21	2363	0
2	1	DMSO	Distal	9	czi:0047-0154-0245:c:1/2	Primary	18.3	21.46	5	0	117	149.289	6	1464	0
2	2	DMSO	Distal	9	czi:0045-0154-0272:c:1/2	Primary	305.863	113.478	145	88	582	2495.191	313	24469	288
2	3	DMSO	Distal	9	czi:0045-0147-0293:c:1/2	Primary	339.85	95.053	201	175	541	2772.457	350	27188	325
2	4	DMSO	Distal	9	czi:0045-0180-0295:c:1/2	Primary	17.962	19.288	5	3	91	146.536	7	1437	0
2	5	DMSO	Distal	9	czi:0045-0162-0282:c:1/2	Primary	122.963	66.034	61	0	278	1003.114	113	9837	88
2	6	DMSO	Distal	9	czi:0045-0160-0259:c:1/2	Primary	29.725	29.157	5	3	143	242.493	23	2378	0
2	7	DMSO	Distal	9	czi:0049-0177-0264:c:1/2	Primary	41.75	55.001	5	4	312	340.592	21	3340	0
2	8	DMSO	Distal	9	czi:0049-0149-0334:c:1/2	Primary	110.287	53.028	116	2	224	899.713	107	8823	82
2	9	DMSO	Distal	9	czi:0049-0150-0354:c:1/2	Primary	107.9	62.044	50	6	313	880.236	98	8632	73
2	10	DMSO	Distal	9	czi:0049-0165-0374:c:1/2	Primary	30.175	26.86	5	1	145	246.164	25	2414	0
2	11	DMSO	Distal	9	czi:0049-0191-0319:c:1/2	Primary	18.562	20.429	5	0	76	151.431	6	1485	0
2	12	DMSO	Distal	9	czi:0051-0194-0339:c:1/2	Primary	21.175	21.276	5	0	101	172.743	14	1694	0
2	13	DMSO	Distal	9	czi:0051-0173-0389:c:1/2	Primary	25.125	27.359	5	3	131	204.967	17	2010	0
2	14	DMSO	Distal	9	czi:0057-0195-0394:c:1/2	Primary	15.5	18.241	5	0	101	126.447	6	1240	0
2	15	DMSO	Distal	9	czi:0057-0145-0380:c:1/2	Primary	339.462	117.093	246	106	711	2769.296	332	27157	307
2	16	DMSO	Distal	9	czi:0057-0185-0363:c:1/2	Primary	16.075	18.085	5	0	86	131.138	6	1286	0
2	17	DMSO	Distal	9	czi:0055-0141-0315:c:1/2	Primary	345.225	122.633	217	66	668	2816.306	334	27618	309
2	18	DMSO	Distal	9	czi:0051-0162-0404:c:1/2	Primary	366.288	129.358	245	108	743	2988.132	358	29303	333
2	19	DMSO	Distal	9	czi:0047-0182-0354:c:1/2	Primary	18.7	17.573	5	3	82	152.552	12	1496	0
2	20	DMSO	Distal	9	czi:0045-0173-0330:c:1/2	Primary	25.062	26.634	5	3	135	204.457	14	2005	0
2	21	DMSO	Distal	9	czi:0071-0143-0407:c:1/2	Primary	195.338	89.549	130	32	507	1593.541	189	15627	164
2	22	DMSO	Distal	9	czi:0063-0142-0365:c:1/2	Primary	215.787	87.19	143	39	477	1760.37	209	17263	184
2	23	DMSO	Distal	9	czi:0063-0145-0397:c:1/2	Primary	254.162	91.283	202	72	497	2073.429	255	20333	230
2	24	DMSO	Distal	9	czi:0063-0192-0413:c:1/2	Primary	22.675	21.654	5	0	95	184.98	17	1814	0
2	25	DMSO	Distal	9	czi:0061-0152-0416:c:1/2	Primary	248.475	90.017	320	79	469	2027.031	247	19878	222
2	26	DMSO	Distal	9	czi:0061-0177-0428:c:1/2	Primary	18.3	20.684	5	0	95	149.289	6	1464	0
2	27	DMSO	Distal	9	czi:0061-0141-0353:c:1/2	Primary	267.225	93.239	216	87	468	2179.991	271	21378	246
2	28	DMSO	Distal	9	czi:0053-0160-0307:c:1/2	Primary	106.162	57.076	124	7	267	866.062	99	8493	74
2	29	DMSO	Distal	9	czi:0053-0159-0319:c:1/2	Primary	284.825	112.937	121	58	663	2323.57	271	22786	246
2	30	DMSO	Distal	9	czi:0053-0174-0314:c:1/2	Primary	22.288	25.983	5	3	131	181.819	8	1783	0
2	31	DMSO	Distal	9	czi:0043-0166-0340:c:1/2	Primary	79.237	50.413	51	5	249	646.41	69	6339	44
2	32	DMSO	Distal	9	czi:0043-0163-0362:c:1/2	Primary	63.4	39.572	56	3	167	517.21	56	5072	31
2	33	DMSO	Distal	9	czi:0071-0186-0429:c:1/2	Secondary	21.188	18.822	5	1	83	172.845	11	1695	0
2	34	DMSO	Distal	9	czi:0069-0178-0444:c:1/2	Secondary	24.475	25.016	5	4	92	199.664	12	1958	0
2	35	DMSO	Distal	9	czi:0073-0174-0451:c:1/2	Secondary	27.65	28.602	6	0	125	225.566	19	2212	0
2	36	DMSO	Distal	9	czi:0073-0169-0461:c:1/2	Secondary	24.875	22.782	5	0	99	202.927	18	1990	0
2	37	DMSO	Distal	9	czi:0075-0164-0474:c:1/2	Secondary	28.688	28.112	5	4	134	234.029	21	2295	0
2	38	DMSO	Distal	9	czi:0067-0147-0430:c:1/2	Secondary	189.938	90.317	104	26	414	1549.488	184	15195	159
2	39	DMSO	Distal	9	czi:0071-0150-0445:c:1/2	Secondary	43.325	32.267	7	0	149	353.44	34	3466	9
2	40	DMSO	Distal	9	czi:0077-0155-0462:c:1/2	Secondary	60.975	54.727	37	0	255	497.427	44	4878	19
2	1	DMSO	Distal	10	czi:0047-0137-0236:c:1/2	Primary	35.913	29.202	5	1	122	292.97	31	2873	6
2	2	DMSO	Distal	10	czi:0049-0147-0123:c:1/2	Primary	37.487	37.846	5	1	175	305.819	27	2999	2
2	3	DMSO	Distal	10	czi:0061-0115-0319:c:1/2	Primary	25.475	25.67	5	0	111	207.822	16	2038	0
2	4	DMSO	Distal	10	czi:0061-0110-0304:c:1/2	Primary	200.912	72.882	173	68	375	1639.021	195	16073	170
2	5	DMSO	Distal	10	czi:0055-0114-0288:c:1/2	Primary	28.45	24.745	6	4	102	232.092	22	2276	0
2	6	DMSO	Distal	10	czi:0055-0108-0268:c:1/2	Primary	25.75	28.531	5	0	169	210.066	15	2060	0
2	7	DMSO	Distal	10	czi:0055-0112-0251:c:1/2	Primary	35.2	27.772	5	3	120	287.158	30	2816	5
2	8	DMSO	Distal	10	czi:0051-0121-0219:c:1/2	Primary	29.95	25.731	5	3	120	244.329	25	2396	0
2	9	DMSO	Distal	10	czi:0051-0126-0182:c:1/2	Primary	24.113	23.983	5	4	115	196.707	16	1929	0
2	10	DMSO	Distal	10	czi:0057-0116-0200:c:1/2	Primary	19.6	22.966	5	2	119	159.895	6	1568	0
2	11	DMSO	Distal	10	czi:0047-0133-0161:c:1/2	Primary	32.625	27.586	5	3	113	266.151	27	2610	2
2	12	DMSO	Distal	10	czi:0045-0141-0181:c:1/2	Primary	35.562	31.468	5	0	160	290.115	34	2845	9
2	13	DMSO	Distal	10	czi:0043-0151-0144:c:1/2	Primary	33.288	36.189	5	0	224	271.556	22	2663	0
2	14	DMSO	Distal	10	czi:0043-0146-0158:c:1/2	Primary	28.962	25.545	5	0	103	236.273	23	2317	0
2	15	DMSO	Distal	10	czi:0047-0128-0204:c:1/2	Primary	32.112	33.014	5	0	122	261.97	22	2569	0
2	16	DMSO	Distal	10	czi:0053-0179-0158:c:1/2	Primary	23.25	27.238	5	2	137	189.671	15	1860	0
2	17	DMSO	Distal	10	czi:0063-0167-0157:c:1/2	Primary	25.65	26.929	5	0	113	209.25	15	2052	0
2	18	DMSO	Distal	10	czi:0063-0160-0183:c:1/2	Primary	21.538	22.435	5	0	105	175.7	10	1723	0
2	19	DMSO	Distal	10	czi:0063-0139-0244:c:1/2	Primary	24.288	22.608	5	0	101	198.135	18	1943	0
2	20	DMSO	Distal	10	czi:0063-0115-0230:c:1/2	Primary	185.438	86.937	65	48	446	1512.778	174	14835	149
2	21	DMSO	Distal	10	czi:0063-0108-0278:c:1/2	Primary	22.962	23.689	5	1	123	187.325	15	1837	0
2	22	DMSO	Distal	10	czi:0063-0128-0294:c:1/2	Primary	197.963	90.872	102	29	493	1614.955	190	15837	165
2	23	DMSO	Distal	10	czi:0065-0137-0268:c:1/2	Primary	181.963	73.71	121	17	422	1484.429	184	14557	159
2	24	DMSO	Distal	10	czi:0065-0123-0255:c:1/2	Primary	236.338	80.985	234	84	501	1928.014	229	18907	204
2	25	DMSO	Distal	10	czi:0065-0152-0212:c:1/2	Primary	20.625	19.797	5	4	82	168.256	13	1650	0
2	26	DMSO	Distal	10	czi:0065-0149-0197:c:1/2	Primary	30.762	26.129	4	4	130	250.957	25	2461	0
2	27	DMSO	Distal	10	czi:0061-0163-0166:c:1/2	Primary	30.675	26.404	5	3	174	250.243	30	2454	5
2	28	DMSO	Distal	10	czi:0061-0136-0217:c:1/2	Primary	101.888	52.159	47	10	241	831.187	91	8151	66
2	29	DMSO	Distal	10	czi:0063-0151-0169:c:1/2	Primary	103.638	59.08	71	4	299	845.463	102	8291	77
2	30	DMSO	Distal	10	czi:0065-0124-0243:c:1/2	Primary	37.975	32.76	4	0	141	309.796	35	3038	10
2	31	DMSO	Distal	10	czi:0065-0128-0278:c:1/2	Primary	31.988	29.328	6	0	166	260.95	28	2559	3
2	32	DMSO	Distal	10	czi:0065-0125-0307:c:1/2	Primary	128.25	73.112	79	16	390	1046.249	115	10260	90
2	33	DMSO	Distal	10	czi:0045-0204-0106:c:1/2	Secondary	32.675	31.329	5	4	159	266.559	23	2614	0
2	34	DMSO	Distal	10	czi:0045-0166-0129:c:1/2	Secondary	23.6	26.54	5	0	124	192.526	10	1888	0
2	35	DMSO	Distal	10	czi:0045-0158-0116:c:1/2	Secondary	40.65	48.891	5	2	275	331.618	28	3252	3
2	36	DMSO	Distal	10	czi:0047-0169-0109:c:1/2	Secondary	28.925	26.611	5	4	120	235.967	21	2314	0
2	37	DMSO	Distal	10	czi:0047-0187-0129:c:1/2	Secondary	32.85	30.352	5	1	119	267.987	25	2628	0
2	38	DMSO	Distal	10	czi:0043-0195-0120:c:1/2	Secondary	40.087	26.942	5	0	145	327.029	40	3207	15
2	39	DMSO	Distal	10	czi:0043-0186-0109:c:1/2	Secondary	36.75	35.192	5	0	244	299.802	30	2940	5
2	40	DMSO	Distal	10	czi:0053-0189-0146:c:1/2	Secondary	53.525	39.972	6	0	196	436.651	45	4282	20
4	1	DMSO	Distal	1	czi:0073-0153-0217:c:1/2	Primary	70.438	39.217	64	2	161	574.621	66	5635	41
4	2	DMSO	Distal	1	czi:0073-0150-0256:c:1/2	Primary	114.1	60.178	95	7	280	930.815	113	9128	88
4	3	DMSO	Distal	1	czi:0073-0145-0292:c:1/2	Primary	63.362	49.781	18	4	287	516.904	57	5069	32
4	4	DMSO	Distal	1	czi:0073-0169-0301:c:1/2	Primary	58.2	38.854	29	3	167	474.789	50	4656	25
4	5	DMSO	Distal	1	czi:0073-0189-0247:c:1/2	Primary	71.875	47.393	33	6	305	586.348	62	5750	37
4	6	DMSO	Distal	1	czi:0065-0182-0222:c:1/2	Primary	31.6	27.851	6	2	156	257.789	29	2528	4
4	7	DMSO	Distal	1	czi:0065-0199-0245:c:1/2	Primary	50.825	35.568	6	3	160	414.625	51	4066	26
4	8	DMSO	Distal	1	czi:0075-0222-0209:c:1/2	Primary	42.962	30.156	6	4	118	350.483	36	3437	11
4	9	DMSO	Distal	1	czi:0075-0209-0262:c:1/2	Primary	28.05	24.642	6	2	112	228.829	23	2244	0
4	10	DMSO	Distal	1	czi:0075-0161-0239:c:1/2	Primary	71.388	41.891	81	5	186	582.371	68	5711	43
4	11	DMSO	Distal	1	czi:0075-0152-0313:c:1/2	Primary	74.325	46.308	42	5	202	606.335	71	5946	46
4	12	DMSO	Distal	1	czi:0077-0135-0349:c:1/2	Primary	60.913	37.797	5	0	142	496.917	54	4873	29
4	13	DMSO	Distal	1	czi:0077-0154-0339:c:1/2	Primary	73.3	47.419	45	4	231	597.973	60	5864	35
4	14	DMSO	Distal	1	czi:0077-0181-0330:c:1/2	Primary	53.587	45.174	26	5	247	437.161	42	4287	17
4	15	DMSO	Distal	1	czi:0077-0195-0345:c:1/2	Primary	20.3	19.864	6	4	94	165.605	8	1624	0
4	16	DMSO	Distal	1	czi:0077-0207-0323:c:1/2	Primary	66.45	46.543	6	3	219	542.091	67	5316	42
4	17	DMSO	Distal	1	czi:0077-0205-0302:c:1/2	Primary	19.125	20.307	6	3	95	156.02	7	1530	0
4	18	DMSO	Distal	1	czi:0081-0201-0278:c:1/2	Primary	27.625	26.181	6	5	119	225.362	16	2210	0
4	19	DMSO	Distal	1	czi:0081-0130-0305:c:1/2	Primary	63.788	32.783	12	6	147	520.371	63	5103	38
4	20	DMSO	Distal	1	czi:0081-0128-0329:c:1/2	Primary	34.725	30.528	6	3	148	283.283	27	2778	2
4	21	DMSO	Distal	1	czi:0081-0144-0367:c:1/2	Primary	71.963	49.208	6	1	323	587.062	63	5757	38
4	22	DMSO	Distal	1	czi:0081-0189-0361:c:1/2	Primary	29.875	23.204	6	0	109	243.717	26	2390	1
4	23	DMSO	Distal	1	czi:0069-0170-0268:c:1/2	Primary	54.525	35.088	23	2	146	444.809	55	4362	30
4	24	DMSO	Distal	1	czi:0069-0151-0280:c:1/2	Primary	98.713	50.304	70	2	262	805.285	106	7897	81
4	25	DMSO	Distal	1	czi:0067-0177-0291:c:1/2	Primary	64.112	42.335	54	5	223	523.022	55	5129	30
4	26	DMSO	Distal	1	czi:0073-0219-0229:c:1/2	Primary	63.7	34.535	31	2	168	519.657	57	5096	32
4	27	DMSO	Distal	1	czi:0069-0200-0220:c:1/2	Primary	27.25	21.798	6	2	98	222.302	25	2180	0
4	28	DMSO	Distal	1	czi:0067-0192-0300:c:1/2	Primary	36.987	27.572	6	4	121	301.74	34	2959	9
4	29	DMSO	Distal	1	czi:0067-0184-0311:c:1/2	Primary	45.25	36.86	6	5	175	369.144	37	3620	12
4	30	DMSO	Distal	1	czi:0085-0210-0341:c:1/2	Primary	18.775	17.518	6	4	74	153.164	7	1502	0
4	31	DMSO	Distal	1	czi:0085-0207-0360:c:1/2	Primary	15.662	17.824	6	4	93	127.773	7	1253	0
4	32	DMSO	Distal	1	czi:0085-0200-0379:c:1/2	Primary	52.55	36.907	54	6	197	428.697	48	4204	23
4	33	DMSO	Distal	1	czi:0093-0145-0374:c:1/2	Secondary	19.762	16.822	6	3	69	161.22	13	1581	0
4	34	DMSO	Distal	1	czi:0093-0154-0386:c:1/2	Secondary	25.137	23.377	5	1	111	205.069	21	2011	0
4	35	DMSO	Distal	1	czi:0093-0167-0389:c:1/2	Secondary	32.663	25.237	5	1	140	266.457	31	2613	6
4	36	DMSO	Distal	1	czi:0093-0164-0368:c:1/2	Secondary	24.675	23.258	6	2	101	201.296	20	1974	0
4	37	DMSO	Distal	1	czi:0093-0184-0369:c:1/2	Secondary	135.55	53.532	85	53	319	1105.801	129	10844	104
4	38	DMSO	Distal	1	czi:0095-0180-0385:c:1/2	Secondary	149.3	62.629	147	35	401	1217.972	150	11944	125
4	39	DMSO	Distal	1	czi:0091-0195-0382:c:1/2	Secondary	46.875	30.798	47	3	128	382.401	45	3750	20
4	40	DMSO	Distal	1	czi:0087-0202-0376:c:1/2	Secondary	50.638	37.179	18	0	193	413.095	47	4051	22
4	1	DMSO	Distal	2	czi:0059-0191-0294:c:1/2	Primary	29.875	27.532	6	0	147	243.717	24	2390	0
4	2	DMSO	Distal	2	czi:0059-0169-0296:c:1/2	Primary	46	31.562	6	0	165	375.263	43	3680	18
4	3	DMSO	Distal	2	czi:0063-0151-0288:c:1/2	Primary	55.938	39.016	6	5	209	456.332	54	4475	29
4	4	DMSO	Distal	2	czi:0063-0151-0260:c:1/2	Primary	42.225	39.664	6	0	166	344.467	32	3378	7
4	5	DMSO	Distal	2	czi:0063-0149-0204:c:1/2	Primary	40.55	28.323	6	0	127	330.802	37	3244	12
4	6	DMSO	Distal	2	czi:0063-0155-0185:c:1/2	Primary	37.4	39.243	6	2	180	305.105	28	2992	3
4	7	DMSO	Distal	2	czi:0063-0185-0199:c:1/2	Primary	34.612	30.027	6	2	150	282.365	27	2769	2
4	8	DMSO	Distal	2	czi:0063-0215-0267:c:1/2	Primary	33.013	26.173	6	2	112	269.312	31	2641	6
4	9	DMSO	Distal	2	czi:0059-0193-0266:c:1/2	Primary	25.738	27.207	6	0	151	209.964	16	2059	0
4	10	DMSO	Distal	2	czi:0059-0206-0244:c:1/2	Primary	27.663	28.008	6	2	145	225.668	24	2213	0
4	11	DMSO	Distal	2	czi:0059-0204-0222:c:1/2	Primary	33.4	29.649	6	4	158	272.473	27	2672	2
4	12	DMSO	Distal	2	czi:0059-0212-0200:c:1/2	Primary	30.288	30.657	6	0	157	247.082	25	2423	0
4	13	DMSO	Distal	2	czi:0059-0231-0192:c:1/2	Primary	31.275	34.729	6	5	227	255.138	25	2502	0
4	14	DMSO	Distal	2	czi:0059-0237-0216:c:1/2	Primary	26.425	33.015	6	0	187	215.572	17	2114	0
4	15	DMSO	Distal	2	czi:0059-0174-0256:c:1/2	Primary	58.75	38.911	6	6	213	479.276	58	4700	33
4	16	DMSO	Distal	2	czi:0059-0147-0230:c:1/2	Primary	40.475	29.129	5	1	120	330.19	37	3238	12
4	17	DMSO	Distal	2	czi:0057-0180-0238:c:1/2	Primary	58.288	37.129	6	2	160	475.503	55	4663	30
4	18	DMSO	Distal	2	czi:0061-0180-0215:c:1/2	Primary	61.612	45.346	33	1	246	502.628	50	4929	25
4	19	DMSO	Distal	2	czi:0067-0202-0183:c:1/2	Primary	33.925	29.509	6	0	128	276.756	31	2714	6
4	20	DMSO	Distal	2	czi:0067-0220-0175:c:1/2	Primary	21.962	20.125	6	3	84	179.168	14	1757	0
4	21	DMSO	Distal	2	czi:0067-0238-0176:c:1/2	Primary	21.913	18.618	6	3	92	178.76	19	1753	0
4	22	DMSO	Distal	2	czi:0067-0164-0170:c:1/2	Primary	33.725	30.664	6	3	156	275.125	28	2698	3
4	23	DMSO	Distal	2	czi:0067-0219-0237:c:1/2	Primary	15.488	14.838	6	1	65	126.345	6	1239	0
4	24	DMSO	Distal	2	czi:0069-0147-0243:c:1/2	Primary	37.962	35.131	6	0	168	309.694	27	3037	2
4	25	DMSO	Distal	2	czi:0069-0137-0220:c:1/2	Primary	36.675	28.11	6	3	111	299.19	36	2934	11
4	26	DMSO	Distal	2	czi:0073-0140-0195:c:1/2	Primary	48.175	37.017	5	4	157	393.006	38	3854	13
4	27	DMSO	Distal	2	czi:0073-0241-0192:c:1/2	Primary	30.212	26.025	5	1	125	246.47	23	2417	0
4	28	DMSO	Distal	2	czi:0071-0224-0159:c:1/2	Primary	26.262	28.534	6	3	152	214.246	14	2101	0
4	29	DMSO	Distal	2	czi:0071-0227-0211:c:1/2	Primary	20.325	18.856	6	5	69	165.809	7	1626	0
4	30	DMSO	Distal	2	czi:0071-0214-0165:c:1/2	Primary	32.7	33.221	6	4	217	266.763	25	2616	0
4	31	DMSO	Distal	2	czi:0079-0150-0179:c:1/2	Primary	46.513	29.118	6	2	115	379.444	46	3721	21
4	32	DMSO	Distal	2	czi:0079-0144-0219:c:1/2	Primary	44.587	33.075	6	4	138	363.74	39	3567	14
4	33	DMSO	Distal	2	czi:0075-0154-0149:c:1/2	Secondary	122.475	55.833	103	19	312	999.137	115	9798	90
4	34	DMSO	Distal	2	czi:0073-0166-0140:c:1/2	Secondary	125.812	62.896	47	20	310	1026.364	120	10065	95
4	35	DMSO	Distal	2	czi:0069-0181-0139:c:1/2	Secondary	184.625	78.993	133	18	371	1506.15	191	14770	166
4	36	DMSO	Distal	2	czi:0075-0179-0148:c:1/2	Secondary	153.162	62.933	122	35	316	1249.482	158	12253	133
4	37	DMSO	Distal	2	czi:0075-0197-0136:c:1/2	Secondary	36.362	32.145	6	2	170	296.641	30	2909	5
4	38	DMSO	Distal	2	czi:0067-0208-0133:c:1/2	Secondary	29.125	28.758	6	4	112	237.598	19	2330	0
4	39	DMSO	Distal	2	czi:0067-0211-0146:c:1/2	Secondary	29.637	26.32	6	3	111	241.779	22	2371	0
4	40	DMSO	Distal	2	czi:0067-0195-0148:c:1/2	Secondary	33.138	23.978	6	5	92	270.332	31	2651	6
4	1	DMSO	Distal	4	czi:0083-0199-0352:c:1/2	Primary	22.325	29.243	5	4	233	182.125	14	1786	0
4	2	DMSO	Distal	4	czi:0089-0203-0366:c:1/2	Primary	19.788	22.4	6	3	140	161.424	11	1583	0
4	3	DMSO	Distal	4	czi:0085-0145-0365:c:1/2	Primary	136.912	61.655	65	31	273	1116.917	129	10953	104
4	4	DMSO	Distal	4	czi:0085-0144-0351:c:1/2	Primary	129	57.624	58	25	332	1052.367	123	10320	98
4	5	DMSO	Distal	4	czi:0105-0163-0206:c:1/2	Primary	36.388	35.919	6	4	185	296.845	29	2911	4
4	6	DMSO	Distal	4	czi:0105-0153-0226:c:1/2	Primary	56.388	41.048	6	3	173	460.003	50	4511	25
4	7	DMSO	Distal	4	czi:0105-0175-0244:c:1/2	Primary	49.075	34.23	41	1	144	400.348	45	3926	20
4	8	DMSO	Distal	4	czi:0105-0156-0251:c:1/2	Primary	63.712	43.575	5	4	183	519.759	56	5097	31
4	9	DMSO	Distal	4	czi:0105-0176-0204:c:1/2	Primary	59.075	54.986	5	2	286	481.927	46	4726	21
4	10	DMSO	Distal	4	czi:0109-0189-0212:c:1/2	Primary	252.713	87.48	198	58	447	2061.6	242	20217	217
4	11	DMSO	Distal	4	czi:0109-0184-0228:c:1/2	Primary	182.925	69.214	197	67	366	1492.281	185	14634	160
4	12	DMSO	Distal	4	czi:0103-0176-0270:c:1/2	Primary	37.788	29.765	6	2	150	308.266	33	3023	8
4	13	DMSO	Distal	4	czi:0103-0197-0256:c:1/2	Primary	166.2	75.632	109	35	408	1355.841	159	13296	134
4	14	DMSO	Distal	4	czi:0103-0204-0278:c:1/2	Primary	202.175	65.174	201	22	344	1649.321	201	16174	176
4	15	DMSO	Distal	4	czi:0101-0209-0236:c:1/2	Primary	220.575	75.343	130	72	441	1799.426	205	17646	180
4	16	DMSO	Distal	4	czi:0099-0212-0302:c:1/2	Primary	228.525	83.155	179	46	438	1864.281	215	18282	190
4	17	DMSO	Distal	4	czi:0099-0187-0297:c:1/2	Primary	165.95	59.292	103	57	317	1353.801	161	13276	136
4	18	DMSO	Distal	4	czi:0099-0168-0293:c:1/2	Primary	33.562	27.903	5	4	134	273.799	27	2685	2
4	19	DMSO	Distal	4	czi:0097-0155-0276:c:1/2	Primary	44.513	29.17	36	0	154	363.128	40	3561	15
4	20	DMSO	Distal	4	czi:0093-0148-0246:c:1/2	Primary	128.012	52.281	62	8	309	1044.311	127	10241	102
4	21	DMSO	Distal	4	czi:0093-0138-0272:c:1/2	Primary	122.2	68.079	41	23	360	996.894	103	9776	78
4	22	DMSO	Distal	4	czi:0093-0211-0260:c:1/2	Primary	25	24.864	5	0	106	203.947	18	2000	0
4	23	DMSO	Distal	4	czi:0093-0206-0321:c:1/2	Primary	21.2	22.058	5	2	99	172.947	7	1696	0
4	24	DMSO	Distal	4	czi:0093-0184-0320:c:1/2	Primary	201.463	93.661	82	43	555	1643.508	184	16117	159
4	25	DMSO	Distal	4	czi:0093-0152-0307:c:1/2	Primary	45.55	31.58	6	0	144	371.592	42	3644	17
4	26	DMSO	Distal	4	czi:0093-0188-0342:c:1/2	Primary	22.775	19.013	6	4	108	185.796	18	1822	0
4	27	DMSO	Distal	4	czi:0089-0216-0283:c:1/2	Primary	24.225	21.81	6	4	126	197.625	21	1938	0
4	28	DMSO	Distal	4	czi:0089-0149-0319:c:1/2	Primary	152.15	64.487	79	18	298	1241.222	147	12172	122
4	29	DMSO	Distal	4	czi:0089-0159-0337:c:1/2	Primary	142.9	60.684	84	7	358	1165.762	138	11432	113
4	30	DMSO	Distal	4	czi:0085-0212-0321:c:1/2	Primary	18.163	15.997	6	4	61	148.168	7	1453	0
4	31	DMSO	Distal	4	czi:0085-0139-0262:c:1/2	Primary	179.125	69.07	96	27	388	1461.281	175	14330	150
4	32	DMSO	Distal	4	czi:0085-0141-0291:c:1/2	Primary	167.688	70.189	122	21	324	1367.975	165	13415	140
4	33	DMSO	Distal	4	czi:0081-0203-0376:c:1/2	Secondary	26.4	22.798	6	3	94	215.368	23	2112	0
4	34	DMSO	Distal	4	czi:0081-0190-0367:c:1/2	Secondary	22.962	22.533	6	1	122	187.325	15	1837	0
4	35	DMSO	Distal	4	czi:0081-0179-0356:c:1/2	Secondary	24.175	22.025	6	4	90	197.217	18	1934	0
4	36	DMSO	Distal	4	czi:0081-0181-0375:c:1/2	Secondary	25.1	23.864	6	0	109	204.763	17	2008	0
4	37	DMSO	Distal	4	czi:0081-0161-0376:c:1/2	Secondary	92.725	54.758	86	0	318	756.44	86	7418	61
4	38	DMSO	Distal	4	czi:0087-0159-0367:c:1/2	Secondary	146.938	63.536	181	26	327	1198.699	141	11755	116
4	39	DMSO	Distal	4	czi:0085-0142-0370:c:1/2	Secondary	102.662	57.277	6	6	259	837.509	99	8213	74
4	40	DMSO	Distal	4	czi:0083-0158-0352:c:1/2	Secondary	112.938	70.209	66	17	509	921.331	110	9035	85
4	1	DMSO	Distal	7	czi:0093-0185-0273:c:1/2	Primary	19.938	18.216	6	2	73	162.648	14	1595	0
4	2	DMSO	Distal	7	czi:0093-0171-0260:c:1/2	Primary	292.45	98.828	319	121	557	2385.774	285	23396	260
4	3	DMSO	Distal	7	czi:0093-0161-0236:c:1/2	Primary	263.5	86.249	309	110	594	2149.603	254	21080	229
4	4	DMSO	Distal	7	czi:0093-0166-0205:c:1/2	Primary	236.575	81.482	153	59	462	1929.952	234	18926	209
4	5	DMSO	Distal	7	czi:0089-0209-0267:c:1/2	Primary	112.05	49.89	63	2	218	914.091	109	8964	84
4	6	DMSO	Distal	7	czi:0089-0205-0247:c:1/2	Primary	130.238	54.89	86	13	279	1062.463	125	10419	100
4	7	DMSO	Distal	7	czi:0089-0180-0245:c:1/2	Primary	18.325	15.705	6	1	71	149.493	14	1466	0
4	8	DMSO	Distal	7	czi:0089-0204-0204:c:1/2	Primary	120.088	52.441	82	17	263	979.66	114	9607	89
4	9	DMSO	Distal	7	czi:0089-0215-0227:c:1/2	Primary	80.9	46.694	41	6	199	659.973	70	6472	45
4	10	DMSO	Distal	7	czi:0089-0164-0177:c:1/2	Primary	244.025	83.837	155	64	498	1990.728	244	19522	219
4	11	DMSO	Distal	7	czi:0089-0140-0188:c:1/2	Primary	20.962	22.016	6	1	96	171.01	11	1677	0
4	12	DMSO	Distal	7	czi:0089-0183-0189:c:1/2	Primary	21.65	17.179	6	3	98	176.618	20	1732	0
4	13	DMSO	Distal	7	czi:0091-0184-0223:c:1/2	Primary	18.375	19.348	6	0	91	149.901	7	1470	0
4	14	DMSO	Distal	7	czi:0085-0150-0171:c:1/2	Primary	24.188	23.303	6	2	108	197.319	16	1935	0
4	15	DMSO	Distal	7	czi:0085-0151-0218:c:1/2	Primary	17.962	18.872	6	2	77	146.536	7	1437	0
4	16	DMSO	Distal	7	czi:0083-0229-0269:c:1/2	Primary	89.525	54.172	74	5	247	730.335	80	7162	55
4	17	DMSO	Distal	7	czi:0083-0230-0250:c:1/2	Primary	84.625	63.115	38	2	357	690.361	72	6770	47
4	18	DMSO	Distal	7	czi:0083-0234-0229:c:1/2	Primary	46.312	39.343	5	0	162	377.812	36	3705	11
4	19	DMSO	Distal	7	czi:0083-0223-0198:c:1/2	Primary	78.425	48.389	27	5	236	639.782	71	6274	46
4	20	DMSO	Distal	7	czi:0083-0202-0178:c:1/2	Primary	134.562	60.906	77	5	270	1097.745	134	10765	109
4	21	DMSO	Distal	7	czi:0081-0226-0167:c:1/2	Primary	31.238	29.086	6	4	179	254.832	24	2499	0
4	22	DMSO	Distal	7	czi:0081-0239-0188:c:1/2	Primary	29.512	28.395	6	0	156	240.76	23	2361	0
4	23	DMSO	Distal	7	czi:0081-0245-0207:c:1/2	Primary	41.688	27.77	6	4	131	340.082	39	3335	14
4	24	DMSO	Distal	7	czi:0081-0173-0159:c:1/2	Primary	28.312	24.935	6	3	104	230.97	22	2265	0
4	25	DMSO	Distal	7	czi:0081-0144-0151:c:1/2	Primary	40.65	31.995	6	5	127	331.618	34	3252	9
4	26	DMSO	Distal	7	czi:0077-0143-0201:c:1/2	Primary	15.988	15.148	6	1	74	130.424	6	1279	0
4	27	DMSO	Distal	7	czi:0077-0145-0177:c:1/2	Primary	20.087	24.544	6	3	139	163.872	7	1607	0
4	28	DMSO	Distal	7	czi:0075-0238-0268:c:1/2	Primary	85.25	50.632	48	5	243	695.46	73	6820	48
4	29	DMSO	Distal	7	czi:0071-0244-0179:c:1/2	Primary	35.587	27.847	5	0	102	290.319	25	2847	0
4	30	DMSO	Distal	7	czi:0069-0246-0199:c:1/2	Primary	47.25	34.473	6	0	148	385.46	45	3780	20
4	31	DMSO	Distal	7	czi:0095-0201-0264:c:1/2	Primary	77.05	43.493	49	5	180	628.565	72	6164	47
4	32	DMSO	Distal	7	czi:0067-0235-0288:c:1/2	Primary	95.963	48.87	64	0	228	782.851	90	7677	65
4	33	DMSO	Distal	7	czi:0073-0165-0151:c:1/2	Secondary	46.413	36.234	6	2	141	378.628	38	3713	13
4	34	DMSO	Distal	7	czi:0079-0180-0125:c:1/2	Secondary	20.613	19.609	5	1	102	168.154	14	1649	0
4	35	DMSO	Distal	7	czi:0083-0170-0136:c:1/2	Secondary	20.775	21.211	6	0	107	169.48	10	1662	0
4	36	DMSO	Distal	7	czi:0091-0190-0147:c:1/2	Secondary	22.238	22.07	5	0	96	181.411	17	1779	0
4	37	DMSO	Distal	7	czi:0069-0215-0161:c:1/2	Secondary	52.438	32.797	29	5	141	427.779	52	4195	27
4	38	DMSO	Distal	7	czi:0069-0232-0146:c:1/2	Secondary	52.575	35.064	4	4	164	428.901	48	4206	23
4	39	DMSO	Distal	7	czi:0069-0221-0138:c:1/2	Secondary	54.163	40.252	6	0	174	441.851	44	4333	19
4	40	DMSO	Distal	7	czi:0071-0203-0144:c:1/2	Secondary	50.087	35.725	5	1	166	408.608	43	4007	18
2	1	DMSO	Distal	2	czi:0071-0157-0327:c:1/2	Primary	37.675	34.075	5	3	152	307.348	29	3014	4
2	2	DMSO	Distal	2	czi:0071-0161-0313:c:1/2	Primary	295.4	99.72	397	93	549	2409.839	284	23632	259
2	3	DMSO	Distal	2	czi:0071-0146-0302:c:1/2	Primary	537.9	149.342	545	272	909	4388.127	530	43032	505
2	4	DMSO	Distal	2	czi:0069-0170-0292:c:1/2	Primary	96.362	47.782	80	0	252	786.114	89	7709	64
2	5	DMSO	Distal	2	czi:0069-0143-0285:c:1/2	Primary	42.35	34.716	5	3	131	345.486	37	3388	12
2	6	DMSO	Distal	2	czi:0067-0169-0278:c:1/2	Primary	216.738	86.313	66	36	500	1768.12	213	17339	188
2	7	DMSO	Distal	2	czi:0067-0144-0271:c:1/2	Primary	587.888	158.597	494	233	1065	4795.919	577	47031	552
2	8	DMSO	Distal	2	czi:0067-0172-0265:c:1/2	Primary	108.237	62.494	74	3	298	882.989	103	8659	78
2	9	DMSO	Distal	2	czi:0061-0138-0263:c:1/2	Primary	42.35	38.444	5	2	173	345.486	30	3388	5
2	10	DMSO	Distal	2	czi:0061-0139-0247:c:1/2	Primary	41.688	35	5	1	188	340.082	33	3335	8
2	11	DMSO	Distal	2	czi:0067-0154-0252:c:1/2	Primary	218.062	92.185	104	65	473	1778.929	217	17445	192
2	12	DMSO	Distal	2	czi:0063-0179-0248:c:1/2	Primary	103.925	59.046	56	3	267	847.808	107	8314	82
2	13	DMSO	Distal	2	czi:0065-0139-0233:c:1/2	Primary	30.55	32.321	6	1	153	249.223	21	2444	0
2	14	DMSO	Distal	2	czi:0065-0159-0235:c:1/2	Primary	46.263	39.159	5	4	230	377.404	38	3701	13
2	15	DMSO	Distal	2	czi:0053-0137-0240:c:1/2	Primary	24.6	24.022	5	0	145	200.684	18	1968	0
2	16	DMSO	Distal	2	czi:0053-0142-0215:c:1/2	Primary	36.875	28.895	5	0	118	300.822	32	2950	7
2	17	DMSO	Distal	2	czi:0061-0174-0228:c:1/2	Primary	268.212	87.277	173	89	506	2188.047	254	21457	229
2	18	DMSO	Distal	2	czi:0061-0138-0221:c:1/2	Primary	254.738	76.432	176	101	508	2078.119	248	20379	223
2	19	DMSO	Distal	2	czi:0051-0140-0204:c:1/2	Primary	25.663	21.772	5	2	77	209.352	22	2053	0
2	20	DMSO	Distal	2	czi:0059-0179-0205:c:1/2	Primary	235.188	80.881	277	42	387	1918.633	246	18815	221
2	21	DMSO	Distal	2	czi:0059-0171-0188:c:1/2	Primary	280.575	107.327	186	92	643	2288.899	267	22446	242
2	22	DMSO	Distal	2	czi:0059-0143-0189:c:1/2	Primary	48.75	34.952	62	0	193	397.697	45	3900	20
2	23	DMSO	Distal	2	czi:0065-0163-0207:c:1/2	Primary	103.287	53.904	33	13	231	842.608	99	8263	74
2	24	DMSO	Distal	2	czi:0065-0160-0222:c:1/2	Primary	200.775	76.42	220	29	366	1637.899	198	16062	173
2	25	DMSO	Distal	2	czi:0057-0158-0195:c:1/2	Primary	43.938	41.371	5	2	232	358.437	35	3515	10
2	26	DMSO	Distal	2	czi:0055-0180-0183:c:1/2	Primary	240.912	80.066	257	95	430	1965.337	255	19273	230
2	27	DMSO	Distal	2	czi:0055-0168-0165:c:1/2	Primary	260.325	86.677	167	86	564	2123.702	251	20826	226
2	28	DMSO	Distal	2	czi:0051-0146-0169:c:1/2	Primary	28.712	25.932	5	0	106	234.233	22	2297	0
2	29	DMSO	Distal	2	czi:0037-0146-0150:c:1/2	Primary	25.85	27.771	6	1	162	210.881	13	2068	0
2	30	DMSO	Distal	2	czi:0043-0184-0144:c:1/2	Primary	275.637	89.071	258	65	532	2248.619	268	22051	243
2	31	DMSO	Distal	2	czi:0043-0179-0132:c:1/2	Primary	119.45	61.961	45	5	264	974.459	112	9556	87
2	32	DMSO	Distal	2	czi:0047-0187-0165:c:1/2	Primary	281.325	108.985	170	72	642	2295.017	265	22506	240
2	33	DMSO	Distal	2	czi:0035-0180-0140:c:1/2	Secondary	80.975	55.08	13	1	314	660.585	68	6478	43
2	34	DMSO	Distal	2	czi:0035-0153-0139:c:1/2	Secondary	40.6	33.461	6	0	149	331.21	38	3248	13
2	35	DMSO	Distal	2	czi:0035-0156-0123:c:1/2	Secondary	48.975	41.972	5	0	193	399.532	40	3918	15
2	36	DMSO	Distal	2	czi:0035-0180-0125:c:1/2	Secondary	67.275	51.587	64	0	221	548.822	64	5382	39
2	37	DMSO	Distal	2	czi:0035-0173-0106:c:1/2	Secondary	108.25	64.517	34	5	272	883.091	97	8660	72
2	38	DMSO	Distal	2	czi:0035-0158-0111:c:1/2	Secondary	58.275	49.219	5	1	273	475.401	56	4662	31
2	39	DMSO	Distal	2	czi:0035-0157-0096:c:1/2	Secondary	62.663	47.201	6	5	254	511.194	52	5013	27
2	40	DMSO	Distal	2	czi:0035-0175-0094:c:1/2	Secondary	122.625	54.766	122	17	277	1000.361	118	9810	93
2	1	0.1	Distal	9	czi:0079-0134-0268:c:1/2	Primary	11.85	14.353	5	0	71	96.671	6	948	0
2	2	0.1	Distal	9	czi:0079-0151-0269:c:1/2	Primary	13.613	15.154	5	0	66	111.049	6	1089	0
2	3	0.1	Distal	9	czi:0075-0134-0280:c:1/2	Primary	89.088	48.042	55	3	256	726.766	79	7127	54
2	4	0.1	Distal	9	czi:0075-0128-0301:c:1/2	Primary	258.337	90.737	349	90	563	2107.488	251	20667	226
2	5	0.1	Distal	9	czi:0075-0157-0310:c:1/2	Primary	19.962	21.464	5	3	111	162.852	7	1597	0
2	6	0.1	Distal	9	czi:0075-0143-0292:c:1/2	Primary	18.1	18.052	5	0	84	147.658	9	1448	0
2	7	0.1	Distal	9	czi:0075-0148-0301:c:1/2	Primary	167.425	94.96	95	6	454	1365.834	150	13394	125
2	8	0.1	Distal	9	czi:0075-0136-0324:c:1/2	Primary	21.625	22.696	5	0	141	176.414	14	1730	0
2	9	0.1	Distal	9	czi:0075-0127-0340:c:1/2	Primary	12.2	13.02	5	1	53	99.526	5	976	0
2	10	0.1	Distal	9	czi:0075-0137-0360:c:1/2	Primary	12.725	14.14	5	1	61	103.809	6	1018	0
2	11	0.1	Distal	9	czi:0075-0151-0399:c:1/2	Primary	14.738	13.909	5	3	58	120.227	6	1179	0
2	12	0.1	Distal	9	czi:0075-0134-0379:c:1/2	Primary	183.95	80.27	150	34	455	1500.643	185	14716	160
2	13	0.1	Distal	9	czi:0075-0135-0417:c:1/2	Primary	168.613	71.403	63	34	343	1375.521	160	13489	135
2	14	0.1	Distal	9	czi:0073-0127-0314:c:1/2	Primary	91.275	56.238	53	3	323	744.611	78	7302	53
2	15	0.1	Distal	9	czi:0073-0156-0346:c:1/2	Primary	12.375	12.333	5	3	50	100.954	6	990	0
2	16	0.1	Distal	9	czi:0073-0166-0385:c:1/2	Primary	17.712	20.247	5	1	102	144.497	6	1417	0
2	17	0.1	Distal	9	czi:0073-0123-0392:c:1/2	Primary	90.838	59.266	45	1	254	741.042	82	7267	57
2	18	0.1	Distal	9	czi:0065-0123-0324:c:1/2	Primary	215.9	70.647	191	12	442	1761.288	209	17272	184
2	19	0.1	Distal	9	czi:0065-0121-0356:c:1/2	Primary	83.287	46.699	35	6	208	679.45	75	6663	50
2	20	0.1	Distal	9	czi:0065-0110-0409:c:1/2	Primary	97.35	60.518	22	7	326	794.17	91	7788	66
2	21	0.1	Distal	9	czi:0069-0165-0365:c:1/2	Primary	16.387	18.068	5	0	83	133.687	6	1311	0
2	22	0.1	Distal	9	czi:0069-0173-0401:c:1/2	Primary	11.5	16.431	5	0	116	93.816	5	920	0
2	23	0.1	Distal	9	czi:0069-0173-0420:c:1/2	Primary	10.912	13.191	5	1	61	89.023	5	873	0
2	24	0.1	Distal	9	czi:0081-0150-0326:c:1/2	Primary	12.4	13.392	5	2	63	101.158	6	992	0
2	25	0.1	Distal	9	czi:0081-0151-0336:c:1/2	Primary	11.95	14.701	6	4	97	97.487	6	956	0
2	26	0.1	Distal	9	czi:0057-0133-0430:c:1/2	Primary	45.1	35.376	6	2	166	367.921	39	3608	14
2	27	0.1	Distal	9	czi:0057-0139-0441:c:1/2	Primary	31.8	26.207	5	3	117	259.421	28	2544	3
2	28	0.1	Distal	9	czi:0057-0131-0403:c:1/2	Primary	44.862	38.161	6	0	168	365.983	34	3589	9
2	29	0.1	Distal	9	czi:0067-0118-0372:c:1/2	Primary	32.825	26.794	6	0	106	267.783	31	2626	6
2	30	0.1	Distal	9	czi:0067-0111-0389:c:1/2	Primary	65.8	50.271	5	4	229	536.789	55	5264	30
2	31	0.1	Distal	9	czi:0067-0167-0436:c:1/2	Primary	12.463	12.682	5	3	57	101.668	6	997	0
2	32	0.1	Distal	9	czi:0051-0150-0446:c:1/2	Primary	35.087	32.322	5	0	164	286.24	28	2807	3
2	33	0.1	Distal	9	czi:0051-0151-0458:c:1/2	Secondary	30.988	28.92	5	2	133	252.792	26	2479	1
2	34	0.1	Distal	9	czi:0051-0175-0460:c:1/2	Secondary	23.863	22.576	5	1	99	194.668	17	1909	0
2	35	0.1	Distal	9	czi:0051-0154-0472:c:1/2	Secondary	43.413	36.698	5	0	156	354.154	35	3473	10
2	36	0.1	Distal	9	czi:0051-0177-0472:c:1/2	Secondary	30.5	32.101	6	1	151	248.816	21	2440	0
2	37	0.1	Distal	9	czi:0051-0161-0487:c:1/2	Secondary	45.562	30.856	6	5	124	371.694	43	3645	18
2	38	0.1	Distal	9	czi:0051-0166-0506:c:1/2	Secondary	41.55	33.452	5	0	135	338.96	36	3324	11
2	39	0.1	Distal	9	czi:0051-0183-0508:c:1/2	Secondary	53.125	42.617	6	1	192	433.388	50	4250	25
2	40	0.1	Distal	9	czi:0051-0179-0492:c:1/2	Secondary	42.688	32.962	5	2	167	348.24	40	3415	15
4	1	DMSO	Distal	9	czi:0091-0178-0320:c:1/2	Primary	40.1	29.794	7	0	127	327.131	36	3208	11
4	2	DMSO	Distal	9	czi:0091-0194-0327:c:1/2	Primary	31.2	27.739	6	3	154	254.526	26	2496	1
4	3	DMSO	Distal	9	czi:0091-0225-0310:c:1/2	Primary	26.525	40.103	6	1	316	216.388	13	2122	0
4	4	DMSO	Distal	9	czi:0091-0213-0322:c:1/2	Primary	17.675	16.716	6	1	88	144.191	7	1414	0
4	5	DMSO	Distal	9	czi:0095-0201-0317:c:1/2	Primary	24.462	22.243	6	5	129	199.562	19	1957	0
4	6	DMSO	Distal	9	czi:0095-0192-0307:c:1/2	Primary	21.113	21.144	6	3	96	172.233	13	1689	0
4	7	DMSO	Distal	9	czi:0095-0195-0286:c:1/2	Primary	27.35	26.704	6	0	120	223.118	20	2188	0
4	8	DMSO	Distal	9	czi:0089-0166-0293:c:1/2	Primary	41.575	33.465	6	0	134	339.164	37	3326	12
4	9	DMSO	Distal	9	czi:0089-0216-0276:c:1/2	Primary	26.663	23.825	6	3	98	217.51	18	2133	0
4	10	DMSO	Distal	9	czi:0089-0229-0289:c:1/2	Primary	22.212	21.352	6	0	123	181.207	13	1777	0
4	11	DMSO	Distal	9	czi:0089-0191-0296:c:1/2	Primary	25.825	37.537	6	1	282	210.677	15	2066	0
4	12	DMSO	Distal	9	czi:0089-0169-0275:c:1/2	Primary	37.138	32.015	6	0	137	302.963	29	2971	4
4	13	DMSO	Distal	9	czi:0089-0188-0267:c:1/2	Primary	34.275	26.134	6	5	152	279.612	33	2742	8
4	14	DMSO	Distal	9	czi:0089-0210-0264:c:1/2	Primary	24.15	22.429	6	0	104	197.013	16	1932	0
4	15	DMSO	Distal	9	czi:0085-0222-0266:c:1/2	Primary	30.25	26.07	6	0	113	246.776	22	2420	0
4	16	DMSO	Distal	9	czi:0085-0152-0275:c:1/2	Primary	24.562	23.009	6	4	128	200.378	20	1965	0
4	17	DMSO	Distal	9	czi:0083-0160-0255:c:1/2	Primary	58.538	35.639	36	4	139	477.542	59	4683	34
4	18	DMSO	Distal	9	czi:0089-0194-0244:c:1/2	Primary	26.425	28.712	6	1	165	215.572	18	2114	0
4	19	DMSO	Distal	9	czi:0089-0218-0251:c:1/2	Primary	26.887	29.207	5	1	155	219.345	13	2151	0
4	20	DMSO	Distal	9	czi:0089-0211-0225:c:1/2	Primary	27.625	22.85	6	0	94	225.362	23	2210	0
4	21	DMSO	Distal	9	czi:0089-0162-0220:c:1/2	Primary	43.513	31.87	6	0	145	354.97	37	3481	12
4	22	DMSO	Distal	9	czi:0089-0148-0205:c:1/2	Primary	32.45	31.258	5	3	163	264.723	24	2596	0
4	23	DMSO	Distal	9	czi:0089-0174-0202:c:1/2	Primary	54.225	39.688	6	0	173	442.361	50	4338	25
4	24	DMSO	Distal	9	czi:0085-0235-0230:c:1/2	Primary	28.675	29.589	7	0	172	233.927	23	2294	0
4	25	DMSO	Distal	9	czi:0085-0229-0209:c:1/2	Primary	33.212	24.848	6	3	105	270.944	30	2657	5
4	26	DMSO	Distal	9	czi:0085-0207-0283:c:1/2	Primary	19.387	21.855	6	0	106	158.161	7	1551	0
4	27	DMSO	Distal	9	czi:0079-0146-0225:c:1/2	Primary	0	0	0	0	0	0	0	0	0
4	28	DMSO	Distal	9	czi:0079-0153-0191:c:1/2	Primary	35.825	28.844	5	0	125	292.256	30	2866	5
4	29	DMSO	Distal	9	czi:0077-0238-0199:c:1/2	Primary	25.363	25.148	6	1	111	206.904	19	2029	0
4	30	DMSO	Distal	9	czi:0079-0234-0180:c:1/2	Primary	27.6	24.806	6	0	100	225.158	22	2208	0
4	31	DMSO	Distal	9	czi:0087-0171-0186:c:1/2	Primary	74.675	61.218	54	1	417	609.19	61	5974	36
4	32	DMSO	Distal	9	czi:0087-0220-0188:c:1/2	Primary	33.587	27.843	6	0	105	274.003	28	2687	3
4	33	DMSO	Distal	9	czi:0085-0229-0166:c:1/2	Secondary	21.538	21.172	6	0	108	175.7	13	1723	0
4	34	DMSO	Distal	9	czi:0085-0165-0164:c:1/2	Secondary	47.25	35.809	5	5	163	385.46	39	3780	14
4	35	DMSO	Distal	9	czi:0083-0223-0172:c:1/2	Secondary	22.55	20.747	6	0	97	183.96	14	1804	0
4	36	DMSO	Distal	9	czi:0083-0214-0161:c:1/2	Secondary	37.237	38.254	5	0	214	303.779	27	2979	2
4	37	DMSO	Distal	9	czi:0083-0181-0166:c:1/2	Secondary	77.85	59.764	6	4	299	635.091	64	6228	39
4	38	DMSO	Distal	9	czi:0083-0200-0149:c:1/2	Secondary	31.188	22.518	6	4	108	254.424	30	2495	5
4	39	DMSO	Distal	9	czi:0083-0222-0150:c:1/2	Secondary	35.075	34.893	6	4	214	286.138	25	2806	0
4	40	DMSO	Distal	9	czi:0085-0186-0154:c:1/2	Secondary	50.288	39.306	6	4	175	410.24	38	4023	13
5	1	DMSO	Distal	1	czi:0082-0171-0279:c:1/2	Primary	572.337	134.261	437	274	958	4669.064	572	45787	547
5	2	DMSO	Distal	1	czi:0088-0173-0372:c:1/2	Primary	1492.825	222.576	1396	1093	2031	12178.296	1469	119426	1444
5	3	DMSO	Distal	1	czi:0086-0171-0403:c:1/2	Primary	1509.075	220.181	1280	1094	2147	12310.861	1499	120726	1474
5	4	DMSO	Distal	1	czi:0086-0158-0350:c:1/2	Primary	1697.8	299.303	1629	956	2518	13850.458	1696	135824	1671
5	5	DMSO	Distal	1	czi:0086-0166-0306:c:1/2	Primary	1921.25	278.435	1785	1292	2734	15673.338	1899	153700	1874
5	6	DMSO	Distal	1	czi:0084-0185-0283:c:1/2	Primary	339.275	140.262	219	57	713	2767.767	327	27142	302
5	7	DMSO	Distal	1	czi:0084-0179-0295:c:1/2	Primary	85.525	40.87	92	11	276	697.703	81	6842	56
5	8	DMSO	Distal	1	czi:0084-0158-0321:c:1/2	Primary	452.45	137.331	251	106	920	3691.035	441	36196	416
5	9	DMSO	Distal	1	czi:0084-0189-0317:c:1/2	Primary	45.45	33.178	7	1	149	370.776	39	3636	14
5	10	DMSO	Distal	1	czi:0084-0195-0333:c:1/2	Primary	25.95	23.205	6	4	100	211.697	21	2076	0
5	11	DMSO	Distal	1	czi:0084-0187-0384:c:1/2	Primary	89.638	50.685	143	6	238	731.252	82	7171	57
5	12	DMSO	Distal	1	czi:0084-0174-0421:c:1/2	Primary	40.462	37.482	6	0	165	330.088	32	3237	7
5	13	DMSO	Distal	1	czi:0084-0203-0402:c:1/2	Primary	40.062	33.378	6	4	141	326.825	36	3205	11
5	14	DMSO	Distal	1	czi:0090-0183-0355:c:1/2	Primary	42.812	31.144	6	4	134	349.259	39	3425	14
5	15	DMSO	Distal	1	czi:0090-0162-0337:c:1/2	Primary	52.688	50.159	35	3	237	429.819	36	4215	11
5	16	DMSO	Distal	1	czi:0076-0147-0331:c:1/2	Primary	132.125	68.072	51	14	305	1077.861	126	10570	101
5	17	DMSO	Distal	1	czi:0076-0150-0358:c:1/2	Primary	232.075	99.685	115	43	622	1893.241	219	18566	194
5	18	DMSO	Distal	1	czi:0076-0145-0377:c:1/2	Primary	642.337	134.305	439	360	995	5240.116	629	51387	604
5	19	DMSO	Distal	1	czi:0076-0147-0398:c:1/2	Primary	643.388	154.164	729	146	1038	5248.682	640	51471	615
5	20	DMSO	Distal	1	czi:0076-0155-0424:c:1/2	Primary	231.15	94.483	238	59	501	1885.695	226	18492	201
5	21	DMSO	Distal	1	czi:0076-0206-0346:c:1/2	Primary	16.837	15.094	6	5	66	137.358	7	1347	0
5	22	DMSO	Distal	1	czi:0076-0210-0385:c:1/2	Primary	22	24.751	6	0	113	179.473	7	1760	0
5	23	DMSO	Distal	1	czi:0080-0207-0363:c:1/2	Primary	33.112	33.495	6	5	168	270.128	24	2649	0
5	24	DMSO	Distal	1	czi:0080-0201-0424:c:1/2	Primary	19.738	22.265	6	4	134	161.016	8	1579	0
5	25	DMSO	Distal	1	czi:0070-0159-0332:c:1/2	Primary	191.012	75.102	165	35	430	1558.258	193	15281	168
5	26	DMSO	Distal	1	czi:0070-0155-0383:c:1/2	Primary	93.6	52.446	92	2	276	763.578	90	7488	65
5	27	DMSO	Distal	1	czi:0070-0156-0410:c:1/2	Primary	279.075	98.473	177	102	558	2276.662	265	22326	240
5	28	DMSO	Distal	1	czi:0070-0211-0401:c:1/2	Primary	22.2	28.207	6	5	153	181.105	7	1776	0
5	29	DMSO	Distal	1	czi:0070-0209-0429:c:1/2	Primary	18.975	18.917	7	4	81	154.796	7	1518	0
5	30	DMSO	Distal	1	czi:0066-0199-0439:c:1/2	Primary	23.788	23.091	6	0	114	194.056	16	1903	0
5	31	DMSO	Distal	1	czi:0066-0154-0441:c:1/2	Primary	51.913	37.686	6	5	160	423.496	41	4153	16
5	32	DMSO	Distal	1	czi:0078-0185-0439:c:1/2	Primary	18.087	17.394	6	2	74	147.556	8	1447	0
5	33	DMSO	Distal	1	czi:0072-0200-0453:c:1/2	Secondary	20.262	18.813	7	1	81	165.299	8	1621	0
5	34	DMSO	Distal	1	czi:0070-0191-0459:c:1/2	Secondary	22.125	23.392	6	3	110	180.493	10	1770	0
5	35	DMSO	Distal	1	czi:0064-0186-0463:c:1/2	Secondary	30.675	36.543	6	3	265	250.243	23	2454	0
5	36	DMSO	Distal	1	czi:0068-0173-0471:c:1/2	Secondary	27.887	31.235	6	1	162	227.503	12	2231	0
5	37	DMSO	Distal	1	czi:0062-0168-0471:c:1/2	Secondary	28.188	27.203	6	4	148	229.95	20	2255	0
5	38	DMSO	Distal	1	czi:0062-0174-0452:c:1/2	Secondary	21.462	21.916	6	2	87	175.089	8	1717	0
5	39	DMSO	Distal	1	czi:0062-0156-0449:c:1/2	Secondary	25.9	28.091	6	2	113	211.289	11	2072	0
5	40	DMSO	Distal	1	czi:0062-0158-0463:c:1/2	Secondary	22.45	23.039	6	4	146	183.145	13	1796	0
5	1	DMSO	Distal	10	czi:0053-0157-0341:c:1/2	Primary	67.275	53.37	19	0	217	548.822	53	5382	28
5	2	DMSO	Distal	10	czi:0053-0167-0306:c:1/2	Primary	15.9	19.616	5	1	102	129.71	6	1272	0
5	3	DMSO	Distal	10	czi:0053-0152-0283:c:1/2	Primary	21.762	23.563	5	0	104	177.536	8	1741	0
5	4	DMSO	Distal	10	czi:0053-0141-0283:c:1/2	Primary	26.587	27.358	5	2	109	216.898	16	2127	0
5	5	DMSO	Distal	10	czi:0053-0139-0268:c:1/2	Primary	68.35	42.162	51	6	178	557.591	60	5468	35
5	6	DMSO	Distal	10	czi:0053-0145-0215:c:1/2	Primary	20.775	21.348	5	2	100	169.48	9	1662	0
5	7	DMSO	Distal	10	czi:0053-0176-0287:c:1/2	Primary	16.038	16.104	6	4	79	130.832	6	1283	0
5	8	DMSO	Distal	10	czi:0057-0155-0324:c:1/2	Primary	20.3	19.122	6	0	62	165.605	13	1624	0
5	9	DMSO	Distal	10	czi:0057-0170-0320:c:1/2	Primary	25.637	24.038	5	1	126	209.148	20	2051	0
5	10	DMSO	Distal	10	czi:0057-0143-0312:c:1/2	Primary	64.15	41.412	70	5	223	523.328	60	5132	35
5	11	DMSO	Distal	10	czi:0057-0139-0293:c:1/2	Primary	65.725	49.167	22	0	242	536.177	64	5258	39
5	12	DMSO	Distal	10	czi:0057-0126-0289:c:1/2	Primary	53.55	45.913	5	1	191	436.855	38	4284	13
5	13	DMSO	Distal	10	czi:0057-0142-0248:c:1/2	Primary	58.712	39.666	27	0	213	478.97	55	4697	30
5	14	DMSO	Distal	10	czi:0057-0140-0229:c:1/2	Primary	85.275	47	52	11	241	695.664	77	6822	52
5	15	DMSO	Distal	10	czi:0057-0149-0191:c:1/2	Primary	24.1	25.74	5	0	128	196.605	13	1928	0
5	16	DMSO	Distal	10	czi:0057-0157-0174:c:1/2	Primary	17.25	17.122	5	2	74	140.724	7	1380	0
5	17	DMSO	Distal	10	czi:0047-0167-0185:c:1/2	Primary	20.062	20.456	5	2	77	163.668	9	1605	0
5	18	DMSO	Distal	10	czi:0047-0158-0198:c:1/2	Primary	15.387	19.269	5	3	96	125.529	5	1231	0
5	19	DMSO	Distal	10	czi:0047-0154-0217:c:1/2	Primary	18.163	22	5	3	124	148.168	6	1453	0
5	20	DMSO	Distal	10	czi:0047-0155-0242:c:1/2	Primary	18.188	18.015	5	0	90	148.372	7	1455	0
5	21	DMSO	Distal	10	czi:0047-0149-0263:c:1/2	Primary	19.613	20.084	5	0	91	159.997	7	1569	0
5	22	DMSO	Distal	10	czi:0047-0183-0274:c:1/2	Primary	19.038	25.486	5	0	130	155.306	6	1523	0
5	23	DMSO	Distal	10	czi:0047-0175-0252:c:1/2	Primary	14.037	19.388	5	0	104	114.516	5	1123	0
5	24	DMSO	Distal	10	czi:0047-0180-0215:c:1/2	Primary	19.575	20.534	5	2	92	159.691	10	1566	0
5	25	DMSO	Distal	10	czi:0047-0185-0199:c:1/2	Primary	16.812	19.615	5	0	84	137.154	6	1345	0
5	26	DMSO	Distal	10	czi:0045-0172-0229:c:1/2	Primary	17.35	19.416	5	3	98	141.539	6	1388	0
5	27	DMSO	Distal	10	czi:0063-0153-0294:c:1/2	Primary	59.237	44.073	32	0	196	483.253	53	4739	28
5	28	DMSO	Distal	10	czi:0063-0176-0174:c:1/2	Primary	67.275	40.281	25	2	162	548.822	60	5382	35
5	29	DMSO	Distal	10	czi:0063-0168-0263:c:1/2	Primary	26.8	24.311	6	1	113	218.631	21	2144	0
5	30	DMSO	Distal	10	czi:0065-0161-0244:c:1/2	Primary	46.075	33.592	5	0	132	375.875	39	3686	14
5	31	DMSO	Distal	10	czi:0065-0165-0227:c:1/2	Primary	75.2	47.586	88	0	267	613.473	76	6016	51
5	32	DMSO	Distal	10	czi:0065-0165-0209:c:1/2	Primary	79.875	42.418	54	4	222	651.611	77	6390	52
5	33	DMSO	Distal	10	czi:0047-0187-0181:c:1/2	Secondary	21.062	19.908	5	0	86	171.825	17	1685	0
5	34	DMSO	Distal	10	czi:0047-0181-0167:c:1/2	Secondary	20.312	21.724	5	0	85	165.707	6	1625	0
5	35	DMSO	Distal	10	czi:0047-0189-0155:c:1/2	Secondary	29.75	53.663	5	0	415	242.697	12	2380	0
5	36	DMSO	Distal	10	czi:0051-0191-0144:c:1/2	Secondary	28.825	25.19	6	4	119	235.151	25	2306	0
5	37	DMSO	Distal	10	czi:0049-0175-0156:c:1/2	Secondary	29.738	28.203	5	0	124	242.595	25	2379	0
5	38	DMSO	Distal	10	czi:0051-0174-0132:c:1/2	Secondary	32.75	27.946	5	0	126	267.171	31	2620	6
5	39	DMSO	Distal	10	czi:0051-0200-0130:c:1/2	Secondary	32.375	34.248	5	0	166	264.112	23	2590	0
5	40	DMSO	Distal	10	czi:0051-0186-0126:c:1/2	Secondary	46.15	40.756	5	4	161	376.486	33	3692	8
5	1	DMSO	Distal	2	czi:0049-0137-0287:c:1/2	Primary	35.05	30.017	6	0	146	285.934	28	2804	3
5	2	DMSO	Distal	2	czi:0049-0119-0206:c:1/2	Primary	83.987	60.521	38	6	376	685.16	75	6719	50
5	3	DMSO	Distal	2	czi:0049-0124-0237:c:1/2	Primary	33.55	29.073	5	0	117	273.697	26	2684	1
5	4	DMSO	Distal	2	czi:0049-0127-0253:c:1/2	Primary	37.837	33.827	6	3	132	308.674	30	3027	5
5	5	DMSO	Distal	2	czi:0047-0152-0231:c:1/2	Primary	38.812	29.863	5	4	115	316.628	33	3105	8
5	6	DMSO	Distal	2	czi:0049-0154-0249:c:1/2	Primary	21.462	21.491	6	4	89	175.089	12	1717	0
5	7	DMSO	Distal	2	czi:0051-0166-0163:c:1/2	Primary	18.512	15.749	6	5	79	151.023	12	1481	0
5	8	DMSO	Distal	2	czi:0051-0171-0180:c:1/2	Primary	17.538	19.851	6	1	100	143.069	7	1403	0
5	9	DMSO	Distal	2	czi:0051-0171-0201:c:1/2	Primary	16.613	18.653	6	0	78	135.523	7	1329	0
5	10	DMSO	Distal	2	czi:0051-0150-0265:c:1/2	Primary	36.375	33.32	5	3	208	296.743	29	2910	4
5	11	DMSO	Distal	2	czi:0049-0146-0181:c:1/2	Primary	33.85	29.166	6	0	130	276.144	26	2708	1
5	12	DMSO	Distal	2	czi:0049-0142-0197:c:1/2	Primary	43.612	37.516	7	5	193	355.786	33	3489	8
5	13	DMSO	Distal	2	czi:0047-0160-0216:c:1/2	Primary	22.525	22.463	6	2	98	183.756	14	1802	0
5	14	DMSO	Distal	2	czi:0049-0129-0223:c:1/2	Primary	35.525	34.154	6	5	193	289.809	28	2842	3
5	15	DMSO	Distal	2	czi:0055-0117-0221:c:1/2	Primary	68.25	43.667	45	5	195	556.776	59	5460	34
5	16	DMSO	Distal	2	czi:0057-0173-0155:c:1/2	Primary	19.913	22.119	6	0	134	162.444	8	1593	0
5	17	DMSO	Distal	2	czi:0057-0138-0162:c:1/2	Primary	31.962	25.93	6	0	116	260.746	26	2557	1
5	18	DMSO	Distal	2	czi:0057-0126-0175:c:1/2	Primary	80.475	43.499	50	0	200	656.506	78	6438	53
5	19	DMSO	Distal	2	czi:0059-0121-0194:c:1/2	Primary	81.8	48.299	57	2	271	667.315	76	6544	51
5	20	DMSO	Distal	2	czi:0059-0115-0234:c:1/2	Primary	54.013	38.142	6	1	207	440.628	50	4321	25
5	21	DMSO	Distal	2	czi:0059-0119-0251:c:1/2	Primary	101.638	55.314	75	10	297	829.147	97	8131	72
5	22	DMSO	Distal	2	czi:0059-0125-0267:c:1/2	Primary	75.4	44.466	86	6	199	615.105	75	6032	50
5	23	DMSO	Distal	2	czi:0061-0141-0275:c:1/2	Primary	72.3	49.29	48	0	192	589.815	65	5784	40
5	24	DMSO	Distal	2	czi:0067-0124-0222:c:1/2	Primary	253.075	100.506	99	76	564	2064.557	242	20246	217
5	25	DMSO	Distal	2	czi:0067-0125-0189:c:1/2	Primary	223.625	83.85	104	66	406	1824.307	230	17890	205
5	26	DMSO	Distal	2	czi:0067-0126-0163:c:1/2	Primary	262.613	82.091	143	97	528	2142.363	264	21009	239
5	27	DMSO	Distal	2	czi:0067-0131-0150:c:1/2	Primary	350.425	124.3	284	120	707	2858.727	343	28034	318
5	28	DMSO	Distal	2	czi:0067-0118-0173:c:1/2	Primary	119.438	70.919	160	11	305	974.357	102	9555	77
5	29	DMSO	Distal	2	czi:0061-0175-0148:c:1/2	Primary	16.562	16.912	6	3	63	135.115	7	1325	0
5	30	DMSO	Distal	2	czi:0065-0138-0240:c:1/2	Primary	132.113	55.744	129	25	286	1077.759	125	10569	100
5	31	DMSO	Distal	2	czi:0041-0153-0220:c:1/2	Primary	22.475	24.884	6	2	135	183.348	7	1798	0
5	32	DMSO	Distal	2	czi:0043-0133-0261:c:1/2	Primary	29.075	22.385	6	4	118	237.191	26	2326	1
5	33	DMSO	Distal	2	czi:0069-0131-0141:c:1/2	Secondary	66.25	79.976	6	5	433	540.46	39	5300	14
5	34	DMSO	Distal	2	czi:0069-0137-0132:c:1/2	Secondary	23.637	25.646	6	4	159	192.832	12	1891	0
5	35	DMSO	Distal	2	czi:0069-0147-0125:c:1/2	Secondary	21.788	20.344	6	1	91	177.74	14	1743	0
5	36	DMSO	Distal	2	czi:0069-0148-0112:c:1/2	Secondary	24.35	25.243	6	0	131	198.645	13	1948	0
5	37	DMSO	Distal	2	czi:0059-0171-0132:c:1/2	Secondary	25.688	23.212	6	0	103	209.556	17	2055	0
5	38	DMSO	Distal	2	czi:0061-0165-0128:c:1/2	Secondary	28.525	30.039	5	0	169	232.704	22	2282	0
5	39	DMSO	Distal	2	czi:0065-0160-0123:c:1/2	Secondary	21.613	20.634	6	3	114	176.312	12	1729	0
5	40	DMSO	Distal	2	czi:0065-0160-0110:c:1/2	Secondary	27.913	23.259	6	2	87	227.707	24	2233	0
5	1	DMSO	Distal	4	czi:0069-0171-0284:c:1/2	Primary	77.787	48.136	6	0	229	634.582	72	6223	47
5	2	DMSO	Distal	4	czi:0069-0157-0299:c:1/2	Primary	24.637	29.276	6	2	161	200.99	18	1971	0
5	3	DMSO	Distal	4	czi:0069-0169-0254:c:1/2	Primary	19.3	22.428	6	0	119	157.447	7	1544	0
5	4	DMSO	Distal	4	czi:0067-0154-0250:c:1/2	Primary	18.7	17.389	6	2	78	152.552	12	1496	0
5	5	DMSO	Distal	4	czi:0067-0164-0270:c:1/2	Primary	116.175	60.789	69	0	309	947.742	111	9294	86
5	6	DMSO	Distal	4	czi:0067-0160-0310:c:1/2	Primary	150.7	68.021	147	22	308	1229.393	147	12056	122
5	7	DMSO	Distal	4	czi:0067-0173-0333:c:1/2	Primary	24.55	24.442	5	5	105	200.276	19	1964	0
5	8	DMSO	Distal	4	czi:0067-0172-0347:c:1/2	Primary	33.788	26.922	7	2	105	275.635	30	2703	5
5	9	DMSO	Distal	4	czi:0067-0159-0361:c:1/2	Primary	16.113	17.127	6	3	99	131.444	6	1289	0
5	10	DMSO	Distal	4	czi:0063-0191-0352:c:1/2	Primary	42.587	37.419	6	4	184	347.424	36	3407	11
5	11	DMSO	Distal	4	czi:0063-0144-0284:c:1/2	Primary	15.688	16.079	6	1	71	127.977	7	1255	0
5	12	DMSO	Distal	4	czi:0063-0157-0323:c:1/2	Primary	21.163	18.179	6	1	86	172.641	17	1693	0
5	13	DMSO	Distal	4	czi:0063-0173-0373:c:1/2	Primary	57.038	41.181	6	0	168	465.305	47	4563	22
5	14	DMSO	Distal	4	czi:0063-0184-0383:c:1/2	Primary	1539.375	226.986	1298	1019	2260	12558.045	1523	123150	1498
5	15	DMSO	Distal	4	czi:0061-0150-0264:c:1/2	Primary	20.262	18.867	6	1	98	165.299	13	1621	0
5	16	DMSO	Distal	4	czi:0061-0188-0295:c:1/2	Primary	1130.263	204.246	913	714	1602	9220.552	1116	90421	1091
5	17	DMSO	Distal	4	czi:0061-0191-0311:c:1/2	Primary	1168.162	199.389	1064	761	1719	9529.736	1156	93453	1131
5	18	DMSO	Distal	4	czi:0061-0186-0396:c:1/2	Primary	1363.888	212.513	1069	922	1985	11126.438	1367	109111	1342
5	19	DMSO	Distal	4	czi:0057-0141-0304:c:1/2	Primary	17.413	20.133	6	1	126	142.049	7	1393	0
5	20	DMSO	Distal	4	czi:0057-0199-0327:c:1/2	Primary	842.975	181.726	688	488	1266	6876.894	822	67438	797
5	21	DMSO	Distal	4	czi:0057-0198-0360:c:1/2	Primary	762.862	164.92	756	369	1393	6223.345	762	61029	737
5	22	DMSO	Distal	4	czi:0057-0131-0372:c:1/2	Primary	14.438	13.103	6	3	66	117.779	7	1155	0
5	23	DMSO	Distal	4	czi:0057-0203-0373:c:1/2	Primary	854.5	178.987	564	458	1323	6970.913	820	68360	795
5	24	DMSO	Distal	4	czi:0055-0139-0350:c:1/2	Primary	16.562	14.529	6	0	58	135.115	7	1325	0
5	25	DMSO	Distal	4	czi:0053-0145-0321:c:1/2	Primary	15.363	14.702	6	3	63	125.326	7	1229	0
5	26	DMSO	Distal	4	czi:0053-0138-0394:c:1/2	Primary	17.25	18.796	6	1	91	140.724	7	1380	0
5	27	DMSO	Distal	4	czi:0049-0141-0334:c:1/2	Primary	13.875	14.328	6	3	70	113.191	6	1110	0
5	28	DMSO	Distal	4	czi:0051-0142-0410:c:1/2	Primary	16.562	17.235	6	0	69	135.115	7	1325	0
5	29	DMSO	Distal	4	czi:0051-0199-0393:c:1/2	Primary	992.562	188.048	885	565	1390	8097.211	990	79405	965
5	30	DMSO	Distal	4	czi:0047-0140-0363:c:1/2	Primary	14.775	15.974	6	2	88	120.533	7	1182	0
5	31	DMSO	Distal	4	czi:0045-0141-0383:c:1/2	Primary	19.225	22.353	6	3	141	156.835	7	1538	0
5	32	DMSO	Distal	4	czi:0045-0149-0402:c:1/2	Primary	20.35	20.474	6	3	93	166.013	7	1628	0
5	33	DMSO	Distal	4	czi:0045-0154-0417:c:1/2	Secondary	22.163	19.847	6	4	99	180.799	19	1773	0
5	34	DMSO	Distal	4	czi:0047-0161-0426:c:1/2	Secondary	20.113	19.646	6	0	76	164.075	7	1609	0
5	35	DMSO	Distal	4	czi:0047-0172-0428:c:1/2	Secondary	27.062	22.082	6	0	113	220.773	23	2165	0
5	36	DMSO	Distal	4	czi:0047-0172-0441:c:1/2	Secondary	29.05	23.423	6	5	104	236.987	25	2324	0
5	37	DMSO	Distal	4	czi:0047-0185-0433:c:1/2	Secondary	30.225	24.757	5	4	99	246.572	21	2418	0
5	38	DMSO	Distal	4	czi:0049-0189-0415:c:1/2	Secondary	38.45	35.603	6	0	161	313.671	33	3076	8
5	39	DMSO	Distal	4	czi:0053-0197-0408:c:1/2	Secondary	89.4	65.309	66	5	330	729.315	80	7152	55
5	40	DMSO	Distal	4	czi:0047-0185-0423:c:1/2	Secondary	24.575	23.718	6	0	93	200.48	16	1966	0
5	1	DMSO	Distal	5	czi:0045-0172-0311:c:1/2	Primary	122.1	59.84	36	8	261	996.078	124	9768	99
5	2	DMSO	Distal	5	czi:0045-0185-0298:c:1/2	Primary	877	166.65	815	497	1339	7154.466	857	70160	832
5	3	DMSO	Distal	5	czi:0045-0176-0276:c:1/2	Primary	40.663	32.956	6	5	159	331.72	36	3253	11
5	4	DMSO	Distal	5	czi:0049-0197-0344:c:1/2	Primary	483.988	127.53	548	190	932	3948.315	500	38719	475
5	5	DMSO	Distal	5	czi:0049-0191-0326:c:1/2	Primary	20.15	16.522	6	2	64	164.381	14	1612	0
5	6	DMSO	Distal	5	czi:0049-0183-0265:c:1/2	Primary	836.962	170.842	622	489	1293	6827.844	832	66957	807
5	7	DMSO	Distal	5	czi:0049-0195-0251:c:1/2	Primary	442.887	117.21	226	198	712	3613.026	447	35431	422
5	8	DMSO	Distal	5	czi:0051-0170-0241:c:1/2	Primary	24.688	21.968	6	2	142	201.398	21	1975	0
5	9	DMSO	Distal	5	czi:0051-0195-0225:c:1/2	Primary	915.062	166.979	687	596	1289	7464.975	949	73205	924
5	10	DMSO	Distal	5	czi:0051-0176-0209:c:1/2	Primary	32.288	32.706	6	3	163	263.398	28	2583	3
5	11	DMSO	Distal	5	czi:0053-0165-0293:c:1/2	Primary	118.5	59.277	61	13	269	966.709	112	9480	87
5	12	DMSO	Distal	5	czi:0053-0210-0282:c:1/2	Primary	172.363	80.291	122	33	379	1406.114	163	13789	138
5	13	DMSO	Distal	5	czi:0053-0211-0265:c:1/2	Primary	137.713	69.47	94	15	342	1123.443	118	11017	93
5	14	DMSO	Distal	5	czi:0053-0197-0199:c:1/2	Primary	814.888	183.469	955	473	1289	6647.759	796	65191	771
5	15	DMSO	Distal	5	czi:0055-0160-0263:c:1/2	Primary	27.988	24.534	6	0	102	228.319	24	2239	0
5	16	DMSO	Distal	5	czi:0059-0152-0230:c:1/2	Primary	19.075	20.132	6	2	78	155.612	7	1526	0
5	17	DMSO	Distal	5	czi:0059-0159-0209:c:1/2	Primary	50.413	40.543	5	1	198	411.259	41	4033	16
5	18	DMSO	Distal	5	czi:0059-0169-0189:c:1/2	Primary	50.8	39.933	43	0	174	414.421	44	4064	19
5	19	DMSO	Distal	5	czi:0061-0208-0246:c:1/2	Primary	86.975	51.9	25	9	213	709.532	77	6958	52
5	20	DMSO	Distal	5	czi:0059-0211-0297:c:1/2	Primary	664.4	179.868	646	326	1143	5420.099	660	53152	635
5	21	DMSO	Distal	5	czi:0061-0210-0225:c:1/2	Primary	497.913	129.515	375	287	824	4061.913	480	39833	455
5	22	DMSO	Distal	5	czi:0065-0159-0251:c:1/2	Primary	12.65	16.648	6	1	99	103.197	6	1012	0
5	23	DMSO	Distal	5	czi:0065-0197-0175:c:1/2	Primary	129.588	61.001	7	7	272	1057.16	125	10367	100
5	24	DMSO	Distal	5	czi:0067-0210-0215:c:1/2	Primary	96.362	55.53	62	1	251	786.114	87	7709	62
5	25	DMSO	Distal	5	czi:0069-0153-0223:c:1/2	Primary	20.6	23.196	5	0	125	168.052	8	1648	0
5	26	DMSO	Distal	5	czi:0071-0206-0198:c:1/2	Primary	79.138	44.023	59	5	228	645.595	72	6331	47
5	27	DMSO	Distal	5	czi:0075-0149-0190:c:1/2	Primary	15.262	16.574	6	0	75	124.51	6	1221	0
5	28	DMSO	Distal	5	czi:0069-0162-0177:c:1/2	Primary	16.55	20.413	6	1	106	135.013	7	1324	0
5	29	DMSO	Distal	5	czi:0073-0142-0212:c:1/2	Primary	16.15	19.727	6	0	105	131.75	6	1292	0
5	30	DMSO	Distal	5	czi:0051-0178-0324:c:1/2	Primary	17.288	18.802	6	5	123	141.029	7	1383	0
5	31	DMSO	Distal	5	czi:0051-0162-0276:c:1/2	Primary	22.188	22.574	6	0	110	181.003	12	1775	0
5	32	DMSO	Distal	5	czi:0049-0181-0221:c:1/2	Primary	572.45	183.967	471	205	1073	4669.982	554	45796	529
5	33	DMSO	Distal	5	czi:0079-0158-0169:c:1/2	Secondary	23.637	21.077	6	1	85	192.832	18	1891	0
5	34	DMSO	Distal	5	czi:0075-0206-0180:c:1/2	Secondary	87.425	40.613	66	8	233	713.203	84	6994	59
5	35	DMSO	Distal	5	czi:0075-0196-0169:c:1/2	Secondary	41.388	35.143	6	3	137	337.634	36	3311	11
5	36	DMSO	Distal	5	czi:0077-0167-0171:c:1/2	Secondary	23.837	28.886	6	1	171	194.464	9	1907	0
5	37	DMSO	Distal	5	czi:0073-0193-0157:c:1/2	Secondary	19.637	19.724	6	5	67	160.2	7	1571	0
5	38	DMSO	Distal	5	czi:0073-0168-0156:c:1/2	Secondary	19.262	20.308	6	2	113	157.141	11	1541	0
5	39	DMSO	Distal	5	czi:0073-0172-0142:c:1/2	Secondary	21.4	19.229	5	1	69	174.579	14	1712	0
5	40	DMSO	Distal	5	czi:0073-0186-0140:c:1/2	Secondary	36.112	33.18	6	3	137	294.602	25	2889	0
5	1	DMSO	Distal	6	czi:0037-0188-0288:c:1/2	Primary	17.688	20.301	5	0	121	144.293	6	1415	0
5	2	DMSO	Distal	6	czi:0037-0167-0252:c:1/2	Primary	16.837	15.609	6	4	70	137.358	7	1347	0
5	3	DMSO	Distal	6	czi:0037-0180-0267:c:1/2	Primary	17.85	20.227	6	0	103	145.618	6	1428	0
5	4	DMSO	Distal	6	czi:0037-0183-0224:c:1/2	Primary	19.462	19.1	5	3	103	158.773	11	1557	0
5	5	DMSO	Distal	6	czi:0037-0190-0189:c:1/2	Primary	18.25	16.597	5	1	67	148.881	9	1460	0
5	6	DMSO	Distal	6	czi:0037-0166-0286:c:1/2	Primary	16.625	17.05	6	2	84	135.625	6	1330	0
5	7	DMSO	Distal	6	czi:0041-0197-0258:c:1/2	Primary	13.762	12.443	5	3	69	112.273	6	1101	0
5	8	DMSO	Distal	6	czi:0041-0208-0214:c:1/2	Primary	18.663	16.698	6	0	70	152.247	10	1493	0
5	9	DMSO	Distal	6	czi:0041-0171-0208:c:1/2	Primary	14.988	16.513	5	4	105	122.266	6	1199	0
5	10	DMSO	Distal	6	czi:0039-0150-0253:c:1/2	Primary	17.55	19.495	5	4	86	143.171	6	1404	0
5	11	DMSO	Distal	6	czi:0039-0150-0236:c:1/2	Primary	16.462	16.468	5	0	72	134.299	7	1317	0
5	12	DMSO	Distal	6	czi:0039-0147-0218:c:1/2	Primary	16.613	15.638	5	1	77	135.523	10	1329	0
5	13	DMSO	Distal	6	czi:0039-0194-0241:c:1/2	Primary	23.525	21.012	6	3	83	191.914	18	1882	0
5	14	DMSO	Distal	6	czi:0045-0204-0232:c:1/2	Primary	85	46.973	143	0	245	693.42	77	6800	52
5	15	DMSO	Distal	6	czi:0045-0170-0237:c:1/2	Primary	12.95	12.206	5	0	57	105.645	6	1036	0
5	16	DMSO	Distal	6	czi:0049-0158-0222:c:1/2	Primary	19.5	23.31	5	2	139	159.079	8	1560	0
5	17	DMSO	Distal	6	czi:0049-0158-0206:c:1/2	Primary	19.375	18.8	5	0	67	158.059	7	1550	0
5	18	DMSO	Distal	6	czi:0053-0210-0200:c:1/2	Primary	61.725	41.049	40	0	173	503.545	54	4938	29
5	19	DMSO	Distal	6	czi:0053-0206-0158:c:1/2	Primary	52.163	32.927	6	0	138	425.536	49	4173	24
5	20	DMSO	Distal	6	czi:0053-0157-0185:c:1/2	Primary	14.375	14.495	6	0	67	117.27	6	1150	0
5	21	DMSO	Distal	6	czi:0047-0190-0213:c:1/2	Primary	22.188	23.619	5	0	114	181.003	11	1775	0
5	22	DMSO	Distal	6	czi:0047-0213-0173:c:1/2	Primary	27.175	24.244	5	3	92	221.691	20	2174	0
5	23	DMSO	Distal	6	czi:0047-0192-0159:c:1/2	Primary	21.2	21.553	5	2	85	172.947	7	1696	0
5	24	DMSO	Distal	6	czi:0047-0160-0161:c:1/2	Primary	15.85	17.549	6	0	75	129.302	6	1268	0
5	25	DMSO	Distal	6	czi:0043-0201-0182:c:1/2	Primary	18.613	25.172	6	4	199	151.839	7	1489	0
5	26	DMSO	Distal	6	czi:0043-0165-0186:c:1/2	Primary	12.588	12.221	6	3	71	102.687	6	1007	0
5	27	DMSO	Distal	6	czi:0059-0154-0194:c:1/2	Primary	17.5	20.811	6	3	112	142.763	6	1400	0
5	28	DMSO	Distal	6	czi:0059-0156-0170:c:1/2	Primary	16.812	17.485	6	2	88	137.154	8	1345	0
5	29	DMSO	Distal	6	czi:0061-0158-0155:c:1/2	Primary	29.65	31.209	5	3	161	241.881	24	2372	0
5	30	DMSO	Distal	6	czi:0061-0209-0166:c:1/2	Primary	58.987	40.007	19	2	165	481.213	54	4719	29
5	31	DMSO	Distal	6	czi:0063-0200-0154:c:1/2	Primary	74.287	52.669	47	3	253	606.029	62	5943	37
5	32	DMSO	Distal	6	czi:0067-0187-0220:c:1/2	Primary	73.575	41.919	64	0	200	600.216	66	5886	41
5	33	DMSO	Distal	6	czi:0067-0187-0132:c:1/2	Secondary	361.025	108.782	292	105	681	2945.201	364	28882	339
5	34	DMSO	Distal	6	czi:0067-0165-0126:c:1/2	Secondary	216.025	75.845	254	27	448	1762.307	220	17282	195
5	35	DMSO	Distal	6	czi:0067-0159-0136:c:1/2	Secondary	171.05	72.928	77	17	341	1395.406	170	13684	145
5	36	DMSO	Distal	6	czi:0067-0154-0145:c:1/2	Secondary	105.5	57.441	45	4	219	860.657	101	8440	76
5	37	DMSO	Distal	6	czi:0067-0166-0115:c:1/2	Secondary	244.588	91.145	205	62	495	1995.317	235	19567	210
5	38	DMSO	Distal	6	czi:0065-0196-0143:c:1/2	Secondary	254.588	88.98	239	35	491	2076.896	241	20367	216
5	39	DMSO	Distal	6	czi:0069-0181-0113:c:1/2	Secondary	1050.912	217.45	863	661	1710	8573.224	1018	84073	993
5	40	DMSO	Distal	6	czi:0069-0182-0126:c:1/2	Secondary	938.138	190.637	1085	390	1310	7653.218	943	75051	918
5	1	DMSO	Distal	7	czi:0053-0189-0214:c:1/2	Primary	273.863	95.667	205	72	539	2234.139	270	21909	245
5	2	DMSO	Distal	7	czi:0055-0209-0214:c:1/2	Primary	3445.463	346.308	4095	2545	4095	28107.689	3470	275637	3445
5	3	DMSO	Distal	7	czi:0053-0186-0232:c:1/2	Primary	543.375	263.434	274	142	1253	4432.791	465	43470	440
5	4	DMSO	Distal	7	czi:0043-0227-0212:c:1/2	Primary	863.85	187.849	642	399	1319	7047.189	862	69108	837
5	5	DMSO	Distal	7	czi:0043-0228-0229:c:1/2	Primary	916.913	179.962	754	540	1331	7480.067	931	73353	906
5	6	DMSO	Distal	7	czi:0043-0234-0255:c:1/2	Primary	861.688	172.965	641	481	1352	7029.548	848	68935	823
5	7	DMSO	Distal	7	czi:0043-0227-0281:c:1/2	Primary	873.237	199.748	862	502	1417	7123.772	850	69859	825
5	8	DMSO	Distal	7	czi:0043-0218-0308:c:1/2	Primary	950.5	213.351	891	487	1392	7754.07	963	76040	938
5	9	DMSO	Distal	7	czi:0043-0204-0296:c:1/2	Primary	1222.562	247.861	913	559	1812	9973.525	1226	97805	1201
5	10	DMSO	Distal	7	czi:0043-0204-0273:c:1/2	Primary	952.938	197.385	883	592	1416	7773.955	938	76235	913
5	11	DMSO	Distal	7	czi:0043-0144-0388:c:1/2	Primary	1631.675	288.421	1601	1108	2340	13311.018	1637	130534	1612
5	12	DMSO	Distal	7	czi:0047-0147-0365:c:1/2	Primary	1633.45	230.92	1418	1174	2328	13325.498	1603	130676	1578
5	13	DMSO	Distal	7	czi:0049-0140-0349:c:1/2	Primary	100.188	69.526	46	1	325	817.318	89	8015	64
5	14	DMSO	Distal	7	czi:0049-0185-0325:c:1/2	Primary	111.725	57.809	50	7	272	911.44	100	8938	75
5	15	DMSO	Distal	7	czi:0049-0240-0344:c:1/2	Primary	1097.275	178.842	853	653	1531	8951.444	1094	87782	1069
5	16	DMSO	Distal	7	czi:0049-0246-0324:c:1/2	Primary	1089.875	205.117	808	644	1504	8891.076	1113	87190	1088
5	17	DMSO	Distal	7	czi:0049-0254-0305:c:1/2	Primary	715.038	187.104	657	322	1178	5833.194	699	57203	674
5	18	DMSO	Distal	7	czi:0057-0155-0411:c:1/2	Primary	34.025	26.418	5	0	123	277.572	29	2722	4
5	19	DMSO	Distal	7	czi:0057-0152-0396:c:1/2	Primary	41.587	35.879	4	4	173	339.266	32	3327	7
5	20	DMSO	Distal	7	czi:0057-0136-0405:c:1/2	Primary	35.475	32.941	6	3	139	289.401	28	2838	3
5	21	DMSO	Distal	7	czi:0057-0133-0392:c:1/2	Primary	52.975	36.975	48	1	203	432.164	48	4238	23
5	22	DMSO	Distal	7	czi:0057-0139-0369:c:1/2	Primary	84.638	52	5	1	239	690.463	83	6771	58
5	23	DMSO	Distal	7	czi:0057-0176-0224:c:1/2	Primary	277.238	121.656	127	94	682	2261.672	261	22179	236
5	24	DMSO	Distal	7	czi:0057-0247-0273:c:1/2	Primary	678.737	156.18	805	301	1096	5537.063	702	54299	677
5	25	DMSO	Distal	7	czi:0057-0230-0264:c:1/2	Primary	479.788	139.837	449	154	888	3914.052	480	38383	455
5	26	DMSO	Distal	7	czi:0057-0165-0328:c:1/2	Primary	1050.25	207.14	917	462	1580	8567.819	1053	84020	1028
5	27	DMSO	Distal	7	czi:0053-0239-0295:c:1/2	Primary	621.438	146.108	528	334	1116	5069.616	598	49715	573
5	28	DMSO	Distal	7	czi:0053-0202-0314:c:1/2	Primary	751.413	224.489	542	101	1268	6129.937	762	60113	737
5	29	DMSO	Distal	7	czi:0053-0177-0266:c:1/2	Primary	834.413	189.482	677	216	1225	6807.042	827	66753	802
5	30	DMSO	Distal	7	czi:0053-0165-0285:c:1/2	Primary	919.163	189.606	1043	541	1518	7498.423	909	73533	884
5	31	DMSO	Distal	7	czi:0053-0174-0304:c:1/2	Primary	1016.837	203.629	817	651	1482	8295.244	1035	81347	1010
5	32	DMSO	Distal	7	czi:0053-0137-0337:c:1/2	Primary	1024.075	320.898	1078	456	1863	8354.287	977	81926	952
5	33	DMSO	Distal	7	czi:0049-0162-0426:c:1/2	Secondary	21.413	20.955	6	0	125	174.681	13	1713	0
5	34	DMSO	Distal	7	czi:0049-0173-0432:c:1/2	Secondary	17.875	16.342	6	0	61	145.822	7	1430	0
5	35	DMSO	Distal	7	czi:0049-0184-0439:c:1/2	Secondary	24.475	23.755	5	0	109	199.664	16	1958	0
5	36	DMSO	Distal	7	czi:0051-0194-0447:c:1/2	Secondary	66.662	47.516	33	5	257	543.825	56	5333	31
5	37	DMSO	Distal	7	czi:0053-0205-0437:c:1/2	Secondary	60.337	42.572	39	2	207	492.226	60	4827	35
5	38	DMSO	Distal	7	czi:0053-0199-0423:c:1/2	Secondary	43.575	36.981	5	5	210	355.48	36	3486	11
5	39	DMSO	Distal	7	czi:0053-0191-0407:c:1/2	Secondary	31.738	27.491	5	3	118	258.911	25	2539	0
5	40	DMSO	Distal	7	czi:0053-0173-0410:c:1/2	Secondary	45.925	41.576	6	0	185	374.651	32	3674	7
5	1	0.1	Distal	1	czi:0061-0169-0313:c:1/2	Unclear	25.475	27.154	5	4	122	207.822	17	2038	0
5	2	0.1	Distal	1	czi:0061-0182-0312:c:1/2	Unclear	20.55	17.926	5	3	96	167.645	16	1644	0
5	3	0.1	Distal	1	czi:0061-0205-0312:c:1/2	Unclear	35.362	26.816	5	3	134	288.483	29	2829	4
5	4	0.1	Distal	1	czi:0061-0234-0261:c:1/2	Unclear	105.15	54.133	85	2	297	857.802	97	8412	72
5	5	0.1	Distal	1	czi:0061-0219-0242:c:1/2	Unclear	12.113	12.922	6	1	64	98.812	6	969	0
5	6	0.1	Distal	1	czi:0061-0235-0225:c:1/2	Unclear	12.363	12.76	5	3	63	100.852	6	989	0
5	7	0.1	Distal	1	czi:0061-0240-0209:c:1/2	Unclear	10.963	14.073	5	4	84	89.431	6	877	0
5	8	0.1	Distal	1	czi:0061-0230-0177:c:1/2	Unclear	12.363	14.721	5	0	77	100.852	6	989	0
5	9	0.1	Distal	1	czi:0061-0223-0276:c:1/2	Unclear	15.863	16.169	6	3	81	129.404	6	1269	0
5	10	0.1	Distal	1	czi:0061-0215-0299:c:1/2	Unclear	106.6	55.386	71	10	258	869.631	108	8528	83
5	11	0.1	Distal	1	czi:0059-0204-0286:c:1/2	Unclear	85.925	43.765	42	8	229	700.966	81	6874	56
5	12	0.1	Distal	1	czi:0059-0203-0270:c:1/2	Unclear	12.488	12.011	6	0	57	101.872	6	999	0
5	13	0.1	Distal	1	czi:0055-0243-0271:c:1/2	Unclear	19.538	18.725	6	4	77	159.385	11	1563	0
5	14	0.1	Distal	1	czi:0055-0234-0290:c:1/2	Unclear	17.688	18.548	6	3	119	144.293	6	1415	0
5	15	0.1	Distal	1	czi:0055-0239-0242:c:1/2	Unclear	16.913	17.391	6	0	84	137.97	7	1353	0
5	16	0.1	Distal	1	czi:0055-0249-0226:c:1/2	Unclear	13.5	14.124	6	0	87	110.131	6	1080	0
5	17	0.1	Distal	1	czi:0055-0234-0191:c:1/2	Unclear	14.65	18.222	5	2	105	119.513	6	1172	0
5	18	0.1	Distal	1	czi:0055-0213-0156:c:1/2	Unclear	12.85	14.536	6	5	94	104.829	6	1028	0
5	19	0.1	Distal	1	czi:0055-0193-0176:c:1/2	Unclear	15.725	14.026	6	3	64	128.283	7	1258	0
5	20	0.1	Distal	1	czi:0063-0216-0260:c:1/2	Unclear	65.65	44.073	18	4	203	535.565	59	5252	34
5	21	0.1	Distal	1	czi:0063-0222-0164:c:1/2	Unclear	14.225	14.46	5	0	74	116.046	6	1138	0
5	22	0.1	Distal	1	czi:0069-0221-0230:c:1/2	Unclear	12.912	12.326	6	2	58	105.339	6	1033	0
5	23	0.1	Distal	1	czi:0069-0223-0210:c:1/2	Unclear	15.963	16.862	6	4	97	130.22	7	1277	0
5	24	0.1	Distal	1	czi:0069-0219-0193:c:1/2	Unclear	11.787	11.276	6	0	49	96.161	6	943	0
5	25	0.1	Distal	1	czi:0069-0211-0173:c:1/2	Unclear	15.287	16.093	6	4	90	124.714	6	1223	0
5	26	0.1	Distal	1	czi:0061-0204-0164:c:1/2	Unclear	16.762	15.636	5	4	73	136.747	7	1341	0
5	27	0.1	Distal	1	czi:0063-0205-0255:c:1/2	Unclear	72.3	48.212	66	1	225	589.815	66	5784	41
5	28	0.1	Distal	1	czi:0063-0208-0225:c:1/2	Unclear	14.275	17.67	6	3	98	116.454	6	1142	0
5	29	0.1	Distal	1	czi:0063-0208-0200:c:1/2	Unclear	12.325	13.851	6	1	75	100.546	6	986	0
5	30	0.1	Distal	1	czi:0061-0204-0135:c:1/2	Unclear	13.4	15.904	5	4	109	109.316	6	1072	0
5	31	0.1	Distal	1	czi:0061-0197-0147:c:1/2	Unclear	12.812	14.333	5	0	90	104.523	6	1025	0
5	32	0.1	Distal	1	czi:0061-0187-0159:c:1/2	Unclear	17.35	16.958	5	1	80	141.539	9	1388	0
5	33	0.1	Distal	1	czi:0061-0187-0137:c:1/2	Unclear	18.462	17.364	5	0	85	150.615	12	1477	0
5	34	0.1	Distal	1	czi:0061-0175-0142:c:1/2	Unclear	15.85	18.615	5	0	100	129.302	6	1268	0
5	35	0.1	Distal	1	czi:0061-0169-0161:c:1/2	Unclear	19.337	20.578	5	2	122	157.753	6	1547	0
5	36	0.1	Distal	1	czi:0061-0179-0166:c:1/2	Unclear	11.625	10.569	5	4	42	94.835	6	930	0
5	37	0.1	Distal	1	czi:0061-0167-0149:c:1/2	Unclear	21.95	22.359	6	2	121	179.066	12	1756	0
5	1	0.1	Distal	10	czi:0069-0201-0316:c:1/2	Primary	19.988	19.482	6	0	87	163.056	7	1599	0
5	2	0.1	Distal	10	czi:0069-0197-0301:c:1/2	Primary	11.975	13.509	5	1	61	97.691	6	958	0
5	3	0.1	Distal	10	czi:0069-0217-0289:c:1/2	Primary	16.663	21.548	6	0	121	135.931	6	1333	0
5	4	0.1	Distal	10	czi:0067-0217-0310:c:1/2	Primary	12.9	14.288	6	4	74	105.237	6	1032	0
5	5	0.1	Distal	10	czi:0067-0188-0284:c:1/2	Primary	12.387	13.191	5	3	60	101.056	6	991	0
5	6	0.1	Distal	10	czi:0067-0215-0275:c:1/2	Primary	17.625	18.882	6	3	82	143.783	7	1410	0
5	7	0.1	Distal	10	czi:0067-0188-0257:c:1/2	Primary	13.162	16.05	6	0	68	107.378	6	1053	0
5	8	0.1	Distal	10	czi:0063-0189-0272:c:1/2	Primary	11.088	12.199	6	0	59	90.451	6	887	0
5	9	0.1	Distal	10	czi:0063-0183-0245:c:1/2	Primary	15.338	16.576	6	3	74	125.122	6	1227	0
5	10	0.1	Distal	10	czi:0063-0208-0233:c:1/2	Primary	17.875	23.063	6	4	119	145.822	6	1430	0
5	11	0.1	Distal	10	czi:0063-0190-0216:c:1/2	Primary	9.95	9.92	6	1	48	81.171	6	796	0
5	12	0.1	Distal	10	czi:0063-0211-0248:c:1/2	Primary	45.413	31.475	6	3	165	370.47	39	3633	14
5	13	0.1	Distal	10	czi:0061-0217-0262:c:1/2	Primary	19.337	20.391	5	0	85	157.753	7	1547	0
5	14	0.1	Distal	10	czi:0061-0216-0206:c:1/2	Primary	17.038	18.036	5	2	77	138.99	6	1363	0
5	15	0.1	Distal	10	czi:0061-0178-0192:c:1/2	Primary	7.537	5.566	6	3	31	61.49	6	603	0
5	16	0.1	Distal	10	czi:0061-0198-0180:c:1/2	Primary	10.312	13.204	6	3	74	84.128	6	825	0
5	17	0.1	Distal	10	czi:0057-0220-0194:c:1/2	Primary	13.988	17.37	6	1	100	114.108	6	1119	0
5	18	0.1	Distal	10	czi:0057-0222-0221:c:1/2	Primary	44.45	36.118	6	0	150	362.618	36	3556	11
5	19	0.1	Distal	10	czi:0057-0174-0232:c:1/2	Primary	10.85	11.281	6	4	61	88.513	6	868	0
5	20	0.1	Distal	10	czi:0057-0171-0208:c:1/2	Primary	11.05	11.784	6	3	60	90.145	6	884	0
5	21	0.1	Distal	10	czi:0055-0182-0170:c:1/2	Primary	13.7	15.212	6	2	74	111.763	6	1096	0
5	22	0.1	Distal	10	czi:0055-0213-0153:c:1/2	Primary	54.962	37.644	6	1	162	448.378	51	4397	26
5	23	0.1	Distal	10	czi:0051-0226-0172:c:1/2	Primary	54.425	39.713	6	0	204	443.993	45	4354	20
5	24	0.1	Distal	10	czi:0051-0167-0186:c:1/2	Primary	11.725	13.946	6	4	72	95.651	6	938	0
5	25	0.1	Distal	10	czi:0049-0222-0183:c:1/2	Primary	33.962	28.386	5	3	120	277.062	28	2717	3
5	26	0.1	Distal	10	czi:0049-0231-0159:c:1/2	Primary	32.55	30.934	6	0	129	265.539	27	2604	2
5	27	0.1	Distal	10	czi:0047-0202-0156:c:1/2	Primary	30.25	23.76	6	0	110	246.776	26	2420	1
5	28	0.1	Distal	10	czi:0047-0189-0160:c:1/2	Primary	13.062	15.059	6	0	66	106.562	6	1045	0
5	29	0.1	Distal	10	czi:0047-0167-0169:c:1/2	Primary	11.2	12.673	6	4	85	91.368	6	896	0
5	30	0.1	Distal	10	czi:0045-0168-0156:c:1/2	Primary	17.175	21.426	5	0	94	140.112	6	1374	0
5	31	0.1	Distal	10	czi:0045-0176-0144:c:1/2	Primary	9.312	10.575	6	4	55	75.97	6	745	0
5	32	0.1	Distal	10	czi:0045-0227-0146:c:1/2	Primary	55.587	44.166	6	3	259	453.476	47	4447	22
5	33	0.1	Distal	10	czi:0047-0218-0135:c:1/2	Secondary	28.688	23.552	6	2	92	234.029	25	2295	0
5	34	0.1	Distal	10	czi:0047-0211-0125:c:1/2	Secondary	17.012	18.311	6	0	82	138.786	6	1361	0
5	35	0.1	Distal	10	czi:0047-0180-0131:c:1/2	Secondary	9.3	10.254	5	4	65	75.868	6	744	0
5	36	0.1	Distal	10	czi:0043-0186-0120:c:1/2	Secondary	15.713	15.81	5	3	57	128.181	6	1257	0
5	37	0.1	Distal	10	czi:0043-0184-0107:c:1/2	Secondary	13.725	15.276	5	4	91	111.967	6	1098	0
5	38	0.1	Distal	10	czi:0043-0202-0108:c:1/2	Secondary	26.875	26.238	5	0	138	219.243	23	2150	0
5	39	0.1	Distal	10	czi:0051-0198-0120:c:1/2	Secondary	30.488	28.771	6	0	111	248.714	23	2439	0
5	40	0.1	Distal	10	czi:0051-0199-0139:c:1/2	Secondary	22.5	23.1	5	0	104	183.552	13	1800	0
5	1	0.1	Distal	2	czi:0051-0119-0269:c:1/2	Primary	111.463	59.19	105	5	300	909.298	104	8917	79
5	2	0.1	Distal	2	czi:0051-0121-0285:c:1/2	Primary	90.225	51.921	31	4	242	736.045	85	7218	60
5	3	0.1	Distal	2	czi:0051-0120-0300:c:1/2	Primary	16.613	17.485	5	4	78	135.523	6	1329	0
5	4	0.1	Distal	2	czi:0051-0120-0312:c:1/2	Primary	12.975	13.621	5	0	55	105.849	6	1038	0
5	5	0.1	Distal	2	czi:0051-0126-0369:c:1/2	Primary	80.25	47.975	37	4	241	654.67	72	6420	47
5	6	0.1	Distal	2	czi:0051-0157-0393:c:1/2	Primary	84.838	50.575	29	2	248	692.095	76	6787	51
5	7	0.1	Distal	2	czi:0051-0133-0409:c:1/2	Primary	20.337	25.799	5	1	133	165.911	6	1627	0
5	8	0.1	Distal	2	czi:0051-0150-0441:c:1/2	Primary	91.312	51.53	143	4	236	744.917	90	7305	65
5	9	0.1	Distal	2	czi:0051-0167-0422:c:1/2	Primary	156.55	81.84	232	22	413	1277.117	153	12524	128
5	10	0.1	Distal	2	czi:0051-0131-0427:c:1/2	Primary	50.438	38.81	5	0	159	411.463	44	4035	19
5	11	0.1	Distal	2	czi:0055-0121-0329:c:1/2	Primary	14.262	16.189	5	0	62	116.352	6	1141	0
5	12	0.1	Distal	2	czi:0055-0126-0347:c:1/2	Primary	21.962	23.34	5	0	100	179.168	8	1757	0
5	13	0.1	Distal	2	czi:0059-0138-0345:c:1/2	Primary	18.538	19.119	6	0	76	151.227	6	1483	0
5	14	0.1	Distal	2	czi:0059-0111-0349:c:1/2	Primary	15.512	14.644	6	4	55	126.549	6	1241	0
5	15	0.1	Distal	2	czi:0059-0106-0331:c:1/2	Primary	20.038	23.684	5	4	114	163.464	7	1603	0
5	16	0.1	Distal	2	czi:0059-0119-0368:c:1/2	Primary	15.85	17.095	5	1	81	129.302	7	1268	0
5	17	0.1	Distal	2	czi:0059-0125-0380:c:1/2	Primary	14.625	15.441	6	4	78	119.309	6	1170	0
5	18	0.1	Distal	2	czi:0059-0140-0375:c:1/2	Primary	21.925	21.738	6	1	104	178.862	13	1754	0
5	19	0.1	Distal	2	czi:0059-0124-0394:c:1/2	Primary	12.275	12.159	6	1	49	100.138	6	982	0
5	20	0.1	Distal	2	czi:0059-0139-0437:c:1/2	Primary	16.1	16.76	6	4	70	131.342	6	1288	0
5	21	0.1	Distal	2	czi:0063-0142-0397:c:1/2	Primary	12.838	12.202	5	4	53	104.727	6	1027	0
5	22	0.1	Distal	2	czi:0063-0137-0416:c:1/2	Primary	20.087	21.337	5	2	106	163.872	9	1607	0
5	23	0.1	Distal	2	czi:0063-0168-0413:c:1/2	Primary	28.45	47.901	5	3	337	232.092	15	2276	0
5	24	0.1	Distal	2	czi:0063-0162-0452:c:1/2	Primary	44.913	69.032	5	2	414	366.391	19	3593	0
5	25	0.1	Distal	2	czi:0055-0200-0446:c:1/2	Primary	109.412	73.146	54	3	399	892.575	103	8753	78
5	26	0.1	Distal	2	czi:0055-0176-0472:c:1/2	Primary	41.413	34.048	5	4	142	337.838	34	3313	9
5	27	0.1	Distal	2	czi:0055-0165-0465:c:1/2	Primary	408.988	119.767	364	167	699	3336.473	409	32719	384
5	28	0.1	Distal	2	czi:0055-0185-0439:c:1/2	Primary	112.15	55.145	73	15	252	914.907	113	8972	88
5	29	0.1	Distal	2	czi:0049-0178-0448:c:1/2	Primary	145.775	67.83	94	0	399	1189.216	148	11662	123
5	30	0.1	Distal	2	czi:0049-0166-0443:c:1/2	Primary	342.988	113.687	258	65	595	2798.053	353	27439	328
5	31	0.1	Distal	2	czi:0049-0195-0458:c:1/2	Primary	114.537	67.201	77	6	332	934.384	107	9163	82
5	32	0.1	Distal	2	czi:0049-0149-0380:c:1/2	Primary	82.775	49.132	184	6	204	675.269	73	6622	48
5	33	0.1	Distal	2	czi:0065-0189-0469:c:1/2	Secondary	17.863	20.241	5	0	84	145.72	6	1429	0
5	34	0.1	Distal	2	czi:0065-0180-0485:c:1/2	Secondary	22.387	23.308	5	1	130	182.635	13	1791	0
5	35	0.1	Distal	2	czi:0067-0198-0483:c:1/2	Secondary	24.975	26.434	5	0	125	203.743	16	1998	0
5	36	0.1	Distal	2	czi:0067-0205-0466:c:1/2	Secondary	18.363	18.222	5	0	79	149.799	7	1469	0
5	37	0.1	Distal	2	czi:0067-0214-0477:c:1/2	Secondary	20.587	29.294	6	3	188	167.95	7	1647	0
5	38	0.1	Distal	2	czi:0067-0227-0469:c:1/2	Secondary	42.175	41.252	5	4	177	344.059	30	3374	5
5	39	0.1	Distal	2	czi:0067-0226-0482:c:1/2	Secondary	33.413	27.008	5	0	108	272.575	30	2673	5
5	40	0.1	Distal	2	czi:0069-0214-0486:c:1/2	Secondary	20.762	19.329	6	2	123	169.378	16	1661	0
5	1	0.1	Distal	3	czi:0071-0159-0232:c:1/2	Primary	134.3	74.383	119	1	408	1095.604	129	10744	104
5	2	0.1	Distal	3	czi:0071-0150-0247:c:1/2	Primary	105.362	49.76	124	6	291	859.535	101	8429	76
5	3	0.1	Distal	3	czi:0071-0145-0267:c:1/2	Primary	35.2	25.081	6	0	141	287.158	37	2816	12
5	4	0.1	Distal	3	czi:0071-0157-0287:c:1/2	Primary	99.287	56.515	59	14	272	809.976	85	7943	60
5	5	0.1	Distal	3	czi:0071-0135-0289:c:1/2	Primary	25.312	20.782	6	5	92	206.496	23	2025	0
5	6	0.1	Distal	3	czi:0071-0127-0309:c:1/2	Primary	17.45	19.94	5	0	95	142.355	7	1396	0
5	7	0.1	Distal	3	czi:0071-0135-0267:c:1/2	Primary	28.988	24.201	5	2	107	236.477	27	2319	2
5	8	0.1	Distal	3	czi:0071-0193-0263:c:1/2	Primary	19.587	22.42	6	2	111	159.793	7	1567	0
5	9	0.1	Distal	3	czi:0071-0147-0318:c:1/2	Primary	154.662	66.458	88	24	360	1261.719	150	12373	125
5	10	0.1	Distal	3	czi:0071-0178-0296:c:1/2	Primary	116.412	57.115	114	17	288	949.68	114	9313	89
5	11	0.1	Distal	3	czi:0071-0182-0312:c:1/2	Primary	22.475	21.68	5	4	106	183.348	15	1798	0
5	12	0.1	Distal	3	czi:0071-0198-0304:c:1/2	Primary	14.238	14.992	6	4	94	116.148	6	1139	0
5	13	0.1	Distal	3	czi:0071-0203-0287:c:1/2	Primary	25.175	22.163	6	4	89	205.375	20	2014	0
5	14	0.1	Distal	3	czi:0071-0209-0320:c:1/2	Primary	21.575	23.702	6	0	114	176.006	6	1726	0
5	15	0.1	Distal	3	czi:0071-0200-0330:c:1/2	Primary	24.65	25.063	6	0	103	201.092	18	1972	0
5	16	0.1	Distal	3	czi:0071-0156-0337:c:1/2	Primary	110.425	56.188	79	21	279	900.835	99	8834	74
5	17	0.1	Distal	3	czi:0071-0179-0343:c:1/2	Primary	136.662	69.766	58	13	318	1114.877	120	10933	95
5	18	0.1	Distal	3	czi:0071-0161-0369:c:1/2	Primary	110.838	63.56	116	11	363	904.2	105	8867	80
5	19	0.1	Distal	3	czi:0071-0178-0372:c:1/2	Primary	175.15	74.506	170	61	384	1428.854	165	14012	140
5	20	0.1	Distal	3	czi:0071-0202-0361:c:1/2	Primary	134.875	70.754	120	12	338	1100.295	120	10790	95
5	21	0.1	Distal	3	czi:0071-0201-0346:c:1/2	Primary	131.75	70.209	95	24	374	1074.801	120	10540	95
5	22	0.1	Distal	3	czi:0071-0156-0353:c:1/2	Primary	25.8	26.782	5	0	121	210.473	14	2064	0
5	23	0.1	Distal	3	czi:0077-0176-0238:c:1/2	Primary	117.037	70.704	67	5	335	954.779	98	9363	73
5	24	0.1	Distal	3	czi:0077-0163-0247:c:1/2	Primary	165.938	79.716	78	16	384	1353.699	161	13275	136
5	25	0.1	Distal	3	czi:0077-0157-0260:c:1/2	Primary	33.35	25.445	5	2	123	272.065	27	2668	2
5	26	0.1	Distal	3	czi:0077-0173-0260:c:1/2	Primary	35.85	30.695	6	1	155	292.46	32	2868	7
5	27	0.1	Distal	3	czi:0077-0189-0251:c:1/2	Primary	15.625	16.327	5	3	65	127.467	6	1250	0
5	28	0.1	Distal	3	czi:0077-0185-0274:c:1/2	Primary	147.15	64.398	90	28	306	1200.433	151	11772	126
5	29	0.1	Distal	3	czi:0077-0201-0276:c:1/2	Primary	105.062	51.108	78	9	282	857.088	104	8405	79
5	30	0.1	Distal	3	czi:0077-0158-0274:c:1/2	Primary	118.925	72.839	46	8	337	970.177	115	9514	90
5	31	0.1	Distal	3	czi:0077-0173-0274:c:1/2	Primary	198.338	84.129	152	39	432	1618.015	180	15867	155
5	32	0.1	Distal	3	czi:0077-0126-0258:c:1/2	Primary	33.438	28.03	5	2	115	272.779	28	2675	3
5	33	0.1	Distal	3	czi:0067-0206-0383:c:1/2	Secondary	87.562	50.89	63	7	221	714.325	80	7005	55
5	34	0.1	Distal	3	czi:0067-0192-0397:c:1/2	Secondary	19.725	19.369	6	2	74	160.914	6	1578	0
5	35	0.1	Distal	3	czi:0067-0174-0388:c:1/2	Secondary	19.462	18.319	6	0	72	158.773	10	1557	0
5	36	0.1	Distal	3	czi:0067-0158-0392:c:1/2	Secondary	16.637	18.026	5	0	107	135.727	7	1331	0
5	37	0.1	Distal	3	czi:0067-0180-0412:c:1/2	Secondary	20.325	19.212	5	1	87	165.809	15	1626	0
5	38	0.1	Distal	3	czi:0073-0155-0403:c:1/2	Secondary	20.05	22.977	6	0	155	163.566	11	1604	0
5	39	0.1	Distal	3	czi:0073-0177-0401:c:1/2	Secondary	16.4	17.428	6	0	83	133.789	6	1312	0
5	40	0.1	Distal	3	czi:0073-0177-0419:c:1/2	Secondary	18.925	17.037	5	4	69	154.388	7	1514	0
5	1	0.1	Distal	5	czi:0067-0179-0330:c:1/2	Primary	10.65	11.724	6	0	58	86.881	6	852	0
5	2	0.1	Distal	5	czi:0067-0199-0319:c:1/2	Primary	13.725	15.968	6	2	81	111.967	6	1098	0
5	3	0.1	Distal	5	czi:0067-0174-0312:c:1/2	Primary	13.15	14.805	6	4	75	107.276	6	1052	0
5	4	0.1	Distal	5	czi:0067-0182-0298:c:1/2	Primary	11.95	17.497	6	4	135	97.487	6	956	0
5	5	0.1	Distal	5	czi:0067-0204-0289:c:1/2	Primary	10.9	11.473	6	0	56	88.921	6	872	0
5	6	0.1	Distal	5	czi:0067-0189-0276:c:1/2	Primary	12.037	15.376	5	0	90	98.201	6	963	0
5	7	0.1	Distal	5	czi:0067-0180-0250:c:1/2	Primary	11.963	16.287	6	0	88	97.589	6	957	0
5	8	0.1	Distal	5	czi:0067-0180-0235:c:1/2	Primary	14.625	17.421	6	3	94	119.309	6	1170	0
5	9	0.1	Distal	5	czi:0061-0204-0305:c:1/2	Primary	11.775	11.891	6	4	49	96.059	6	942	0
5	10	0.1	Distal	5	czi:0061-0164-0284:c:1/2	Primary	9.325	9.434	6	2	51	76.072	6	746	0
5	11	0.1	Distal	5	czi:0061-0163-0267:c:1/2	Primary	12.738	14.003	6	3	76	103.911	6	1019	0
5	12	0.1	Distal	5	czi:0061-0216-0250:c:1/2	Primary	9.05	8.461	6	4	43	73.829	6	724	0
5	13	0.1	Distal	5	czi:0061-0209-0219:c:1/2	Primary	13.65	13.779	5	0	60	111.355	6	1092	0
5	14	0.1	Distal	5	czi:0061-0187-0189:c:1/2	Primary	11.325	13.708	5	2	75	92.388	6	906	0
5	15	0.1	Distal	5	czi:0061-0188-0205:c:1/2	Primary	13.738	14.12	6	0	68	112.069	6	1099	0
5	16	0.1	Distal	5	czi:0061-0176-0221:c:1/2	Primary	16.05	17.389	6	2	88	130.934	6	1284	0
5	17	0.1	Distal	5	czi:0057-0211-0278:c:1/2	Primary	10.588	10.946	6	2	50	86.372	6	847	0
5	18	0.1	Distal	5	czi:0057-0157-0248:c:1/2	Primary	12.9	14.225	5	0	68	105.237	6	1032	0
5	19	0.1	Distal	5	czi:0057-0189-0265:c:1/2	Primary	15.225	23.141	6	4	151	124.204	6	1218	0
5	20	0.1	Distal	5	czi:0055-0217-0236:c:1/2	Primary	10.863	11.815	5	0	59	88.615	6	869	0
5	21	0.1	Distal	5	czi:0055-0161-0224:c:1/2	Primary	10.613	12.592	5	4	53	86.576	5	849	0
5	22	0.1	Distal	5	czi:0055-0172-0180:c:1/2	Primary	13.188	14.288	5	4	60	107.582	6	1055	0
5	23	0.1	Distal	5	czi:0055-0197-0178:c:1/2	Primary	9.75	11.157	5	2	57	79.539	6	780	0
5	24	0.1	Distal	5	czi:0053-0155-0191:c:1/2	Primary	13.363	16.157	5	4	74	109.01	6	1069	0
5	25	0.1	Distal	5	czi:0053-0160-0205:c:1/2	Primary	7.85	7.463	6	0	41	64.039	6	628	0
5	26	0.1	Distal	5	czi:0053-0216-0183:c:1/2	Primary	10.725	10.398	5	4	41	87.493	6	858	0
5	27	0.1	Distal	5	czi:0053-0205-0200:c:1/2	Primary	13.637	15.879	5	0	76	111.253	6	1091	0
5	28	0.1	Distal	5	czi:0053-0218-0202:c:1/2	Primary	12.4	15.609	6	4	101	101.158	6	992	0
5	29	0.1	Distal	5	czi:0053-0172-0203:c:1/2	Primary	13.637	15.788	5	0	71	111.253	6	1091	0
5	30	0.1	Distal	5	czi:0053-0206-0260:c:1/2	Primary	11.5	13.15	5	0	62	93.816	6	920	0
5	31	0.1	Distal	5	czi:0045-0161-0166:c:1/2	Primary	31.35	29.362	6	0	117	255.75	23	2508	0
5	32	0.1	Distal	5	czi:0045-0207-0169:c:1/2	Primary	14.5	14.078	5	4	59	118.289	6	1160	0
5	33	0.1	Distal	5	czi:0045-0201-0158:c:1/2	Secondary	30.087	32.51	6	0	142	245.45	17	2407	0
5	34	0.1	Distal	5	czi:0045-0167-0153:c:1/2	Secondary	33.275	27.1	5	2	100	271.454	25	2662	0
5	35	0.1	Distal	5	czi:0045-0172-0142:c:1/2	Secondary	34.362	29.838	6	0	127	280.325	30	2749	5
5	36	0.1	Distal	5	czi:0045-0198-0146:c:1/2	Secondary	25.012	23.842	5	0	102	204.049	17	2001	0
5	37	0.1	Distal	5	czi:0045-0177-0131:c:1/2	Secondary	42.462	40.726	5	0	211	346.404	33	3397	8
5	38	0.1	Distal	5	czi:0045-0195-0136:c:1/2	Secondary	22.488	21.104	6	0	110	183.45	17	1799	0
5	39	0.1	Distal	5	czi:0045-0193-0126:c:1/2	Secondary	21.575	24.165	5	3	125	176.006	10	1726	0
5	40	0.1	Distal	5	czi:0045-0182-0122:c:1/2	Secondary	46.575	63.428	6	0	495	379.954	34	3726	9
5	1	0.1	Distal	7	czi:0065-0172-0282:c:1/2	Primary	12.45	13.494	5	1	51	101.566	6	996	0
5	2	0.1	Distal	7	czi:0065-0186-0312:c:1/2	Primary	11.062	10.968	5	0	52	90.247	6	885	0
5	3	0.1	Distal	7	czi:0065-0151-0321:c:1/2	Primary	11.238	12.264	5	4	60	91.674	6	899	0
5	4	0.1	Distal	7	czi:0065-0151-0360:c:1/2	Primary	11.575	13.403	5	0	58	94.428	6	926	0
5	5	0.1	Distal	7	czi:0065-0198-0347:c:1/2	Primary	11.188	14.083	5	2	65	91.266	6	895	0
5	6	0.1	Distal	7	czi:0065-0200-0370:c:1/2	Primary	12	11.993	5	2	62	97.895	6	960	0
5	7	0.1	Distal	7	czi:0065-0168-0386:c:1/2	Primary	12.438	13.31	5	0	66	101.464	6	995	0
5	8	0.1	Distal	7	czi:0065-0174-0403:c:1/2	Primary	10.213	11.47	5	3	73	83.312	6	817	0
5	9	0.1	Distal	7	czi:0065-0171-0419:c:1/2	Primary	10.575	13.726	5	2	87	86.27	6	846	0
5	10	0.1	Distal	7	czi:0063-0168-0295:c:1/2	Primary	12.2	11.632	6	4	55	99.526	6	976	0
5	11	0.1	Distal	7	czi:0061-0164-0309:c:1/2	Primary	14.562	16.18	5	0	80	118.799	6	1165	0
5	12	0.1	Distal	7	czi:0061-0176-0332:c:1/2	Primary	13.275	14.766	6	1	61	108.296	6	1062	0
5	13	0.1	Distal	7	czi:0061-0167-0348:c:1/2	Primary	12.137	11.728	6	0	45	99.016	6	971	0
5	14	0.1	Distal	7	czi:0061-0171-0367:c:1/2	Primary	13.713	14.653	6	0	63	111.865	6	1097	0
5	15	0.1	Distal	7	czi:0061-0196-0412:c:1/2	Primary	13.512	13.415	6	0	61	110.233	6	1081	0
5	16	0.1	Distal	7	czi:0061-0178-0434:c:1/2	Primary	19.3	24.048	6	0	134	157.447	7	1544	0
5	17	0.1	Distal	7	czi:0061-0207-0427:c:1/2	Primary	13.25	14.903	6	0	85	108.092	6	1060	0
5	18	0.1	Distal	7	czi:0059-0191-0388:c:1/2	Primary	9.475	10.174	5	3	52	77.296	6	758	0
5	19	0.1	Distal	7	czi:0067-0151-0337:c:1/2	Primary	14.175	16.591	5	2	74	115.638	6	1134	0
5	20	0.1	Distal	7	czi:0067-0209-0386:c:1/2	Primary	11.725	12.978	5	3	76	95.651	6	938	0
5	21	0.1	Distal	7	czi:0067-0217-0400:c:1/2	Primary	13.65	13.634	6	1	72	111.355	6	1092	0
5	22	0.1	Distal	7	czi:0067-0174-0444:c:1/2	Primary	11.15	14.232	5	0	67	90.96	6	892	0
5	23	0.1	Distal	7	czi:0069-0206-0355:c:1/2	Primary	15.338	15.314	5	0	69	125.122	6	1227	0
5	24	0.1	Distal	7	czi:0069-0200-0320:c:1/2	Primary	13.088	14.586	6	1	64	106.766	6	1047	0
5	25	0.1	Distal	7	czi:0075-0187-0323:c:1/2	Primary	16.837	20.423	6	0	99	137.358	6	1347	0
5	26	0.1	Distal	7	czi:0075-0186-0338:c:1/2	Primary	11.387	12.868	6	4	80	92.898	6	911	0
5	27	0.1	Distal	7	czi:0075-0186-0360:c:1/2	Primary	16.725	37.171	6	5	318	136.441	6	1338	0
5	28	0.1	Distal	7	czi:0075-0192-0378:c:1/2	Primary	15.85	22.192	6	4	118	129.302	6	1268	0
5	29	0.1	Distal	7	czi:0075-0210-0453:c:1/2	Primary	15.588	20.883	6	3	145	127.161	6	1247	0
5	30	0.1	Distal	7	czi:0079-0201-0444:c:1/2	Primary	15.725	15.485	6	0	66	128.283	6	1258	0
5	31	0.1	Distal	7	czi:0079-0210-0414:c:1/2	Primary	12.8	14.208	5	4	66	104.421	6	1024	0
5	32	0.1	Distal	7	czi:0079-0202-0401:c:1/2	Primary	13.938	17.125	5	1	77	113.701	6	1115	0
5	33	0.1	Distal	7	czi:0077-0225-0462:c:1/2	Secondary	35.413	32.501	6	3	170	288.891	30	2833	5
5	34	0.1	Distal	7	czi:0077-0210-0464:c:1/2	Secondary	36.188	31.712	6	0	117	295.213	30	2895	5
5	35	0.1	Distal	7	czi:0077-0219-0474:c:1/2	Secondary	32.525	30.974	6	3	114	265.335	22	2602	0
5	36	0.1	Distal	7	czi:0077-0210-0485:c:1/2	Secondary	73.888	52.667	32	5	232	602.766	57	5911	32
5	37	0.1	Distal	7	czi:0077-0195-0478:c:1/2	Secondary	72.263	45.262	38	5	195	589.509	62	5781	37
5	38	0.1	Distal	7	czi:0077-0183-0474:c:1/2	Secondary	23.775	30.649	6	2	211	193.954	12	1902	0
5	39	0.1	Distal	7	czi:0077-0199-0466:c:1/2	Secondary	42.8	32.074	6	2	149	349.158	41	3424	16
5	40	0.1	Distal	7	czi:0079-0195-0457:c:1/2	Secondary	19.625	18.732	5	3	76	160.099	7	1570	0
5	1	0.1	Distal	8	czi:0079-0180-0244:c:1/2	Primary	280.575	103.344	117	49	712	2288.899	278	22446	253
5	2	0.1	Distal	8	czi:0079-0192-0257:c:1/2	Primary	52.625	41.888	6	3	262	429.309	40	4210	15
5	3	0.1	Distal	8	czi:0079-0186-0274:c:1/2	Primary	42.7	41.167	6	0	209	348.342	29	3416	4
5	4	0.1	Distal	8	czi:0079-0183-0291:c:1/2	Primary	341.688	103.587	299	139	597	2787.448	331	27335	306
5	5	0.1	Distal	8	czi:0077-0197-0304:c:1/2	Primary	81.675	53.614	5	0	335	666.295	77	6534	52
5	6	0.1	Distal	8	czi:0077-0178-0318:c:1/2	Primary	225.45	88.615	137	64	437	1839.195	223	18036	198
5	7	0.1	Distal	8	czi:0077-0181-0340:c:1/2	Primary	107.7	53.677	67	11	236	878.604	101	8616	76
5	8	0.1	Distal	8	czi:0073-0170-0268:c:1/2	Primary	54.75	38.693	21	1	165	446.644	49	4380	24
5	9	0.1	Distal	8	czi:0073-0172-0353:c:1/2	Primary	220.45	87.338	175	67	466	1798.406	210	17636	185
5	10	0.1	Distal	8	czi:0071-0165-0283:c:1/2	Primary	45.85	35.181	6	0	152	374.039	43	3668	18
5	11	0.1	Distal	8	czi:0071-0214-0283:c:1/2	Primary	33	28.649	5	3	144	269.21	28	2640	3
5	12	0.1	Distal	8	czi:0071-0209-0322:c:1/2	Primary	45.362	41.428	5	2	224	370.062	38	3629	13
5	13	0.1	Distal	8	czi:0069-0164-0327:c:1/2	Primary	104.325	52.722	56	0	307	851.071	96	8346	71
5	14	0.1	Distal	8	czi:0069-0170-0361:c:1/2	Primary	108.787	68.068	67	6	341	887.476	93	8703	68
5	15	0.1	Distal	8	czi:0069-0214-0348:c:1/2	Primary	47.263	32.582	5	2	134	385.562	43	3781	18
5	16	0.1	Distal	8	czi:0067-0164-0295:c:1/2	Primary	20.675	21.222	6	2	88	168.664	7	1654	0
5	17	0.1	Distal	8	czi:0065-0215-0361:c:1/2	Primary	105.263	46.835	74	22	235	858.719	106	8421	81
5	18	0.1	Distal	8	czi:0065-0186-0362:c:1/2	Primary	74.15	46.627	62	4	257	604.907	66	5932	41
5	19	0.1	Distal	8	czi:0063-0214-0380:c:1/2	Primary	163.8	78.317	106	17	424	1336.262	155	13104	130
5	20	0.1	Distal	8	czi:0063-0166-0369:c:1/2	Primary	12.537	12.281	5	0	57	102.279	6	1003	0
5	21	0.1	Distal	8	czi:0059-0213-0333:c:1/2	Primary	17.8	17.23	6	1	68	145.21	7	1424	0
5	22	0.1	Distal	8	czi:0059-0165-0306:c:1/2	Primary	13.088	12.044	5	0	51	106.766	6	1047	0
5	23	0.1	Distal	8	czi:0059-0165-0333:c:1/2	Primary	17.275	16.9	6	0	74	140.927	9	1382	0
5	24	0.1	Distal	8	czi:0059-0157-0350:c:1/2	Primary	26.387	25.319	6	0	103	215.266	19	2111	0
5	25	0.1	Distal	8	czi:0059-0172-0383:c:1/2	Primary	17.8	20.614	5	1	122	145.21	6	1424	0
5	26	0.1	Distal	8	czi:0071-0190-0323:c:1/2	Primary	50.675	44.127	5	0	212	413.401	42	4054	17
5	27	0.1	Distal	8	czi:0071-0195-0337:c:1/2	Primary	62.475	47.202	6	0	193	509.664	54	4998	29
5	28	0.1	Distal	8	czi:0071-0198-0358:c:1/2	Primary	67.3	57.431	5	2	284	549.026	51	5384	26
5	29	0.1	Distal	8	czi:0053-0158-0364:c:1/2	Primary	12.975	16.762	5	0	87	105.849	6	1038	0
5	30	0.1	Distal	8	czi:0053-0162-0389:c:1/2	Primary	14.438	15.289	6	0	77	117.779	6	1155	0
5	31	0.1	Distal	8	czi:0051-0191-0376:c:1/2	Primary	92.375	64.016	153	7	290	753.585	77	7390	52
5	32	0.1	Distal	8	czi:0051-0159-0340:c:1/2	Primary	18.188	17.921	6	1	79	148.372	7	1455	0
5	33	0.1	Distal	8	czi:0051-0212-0391:c:1/2	Secondary	28.712	26.116	6	0	111	234.233	23	2297	0
5	34	0.1	Distal	8	czi:0051-0215-0410:c:1/2	Secondary	28.762	25.506	6	1	89	234.641	23	2301	0
5	35	0.1	Distal	8	czi:0051-0172-0400:c:1/2	Secondary	257.025	100.249	247	60	555	2096.781	247	20562	222
5	36	0.1	Distal	8	czi:0051-0178-0411:c:1/2	Secondary	309.675	106.293	182	126	608	2526.293	305	24774	280
5	37	0.1	Distal	8	czi:0051-0186-0428:c:1/2	Secondary	579.087	133.27	488	295	1060	4724.13	574	46327	549
5	38	0.1	Distal	8	czi:0051-0176-0424:c:1/2	Secondary	435.775	168.837	312	123	977	3555.003	413	34862	388
5	39	0.1	Distal	8	czi:0051-0169-0413:c:1/2	Secondary	291.425	118.107	189	59	671	2377.412	272	23314	247
5	40	0.1	Distal	8	czi:0043-0201-0422:c:1/2	Secondary	27.375	24.508	5	0	98	223.322	24	2190	0
5	1	0.1	Distal	9	czi:0049-0156-0358:c:1/2	Primary	13.425	14.471	5	0	68	109.52	6	1074	0
5	2	0.1	Distal	9	czi:0049-0156-0342:c:1/2	Primary	11.775	12.598	5	2	74	96.059	6	942	0
5	3	0.1	Distal	9	czi:0049-0139-0330:c:1/2	Primary	21.125	18.528	6	0	92	172.335	17	1690	0
5	4	0.1	Distal	9	czi:0049-0150-0314:c:1/2	Primary	18	18.423	5	0	76	146.842	7	1440	0
5	5	0.1	Distal	9	czi:0049-0154-0291:c:1/2	Primary	16.812	18.145	5	0	92	137.154	6	1345	0
5	6	0.1	Distal	9	czi:0051-0142-0306:c:1/2	Primary	20.012	23.645	5	0	110	163.26	6	1601	0
5	7	0.1	Distal	9	czi:0051-0143-0268:c:1/2	Primary	18.188	25.709	6	1	141	148.372	6	1455	0
5	8	0.1	Distal	9	czi:0051-0131-0264:c:1/2	Primary	18.6	25.113	6	0	149	151.737	6	1488	0
5	9	0.1	Distal	9	czi:0051-0147-0256:c:1/2	Primary	20.975	24.485	6	3	119	171.112	6	1678	0
5	10	0.1	Distal	9	czi:0051-0174-0252:c:1/2	Primary	17.688	18.389	6	0	74	144.293	6	1415	0
5	11	0.1	Distal	9	czi:0053-0136-0291:c:1/2	Primary	15.725	17.686	5	4	92	128.283	6	1258	0
5	12	0.1	Distal	9	czi:0053-0177-0241:c:1/2	Primary	20.625	20.224	5	3	93	168.256	7	1650	0
5	13	0.1	Distal	9	czi:0053-0170-0224:c:1/2	Primary	17.538	22.923	6	0	118	143.069	6	1403	0
5	14	0.1	Distal	9	czi:0055-0144-0246:c:1/2	Primary	15.412	17.209	5	1	83	125.733	6	1233	0
5	15	0.1	Distal	9	czi:0055-0145-0230:c:1/2	Primary	20.087	21.447	6	0	87	163.872	7	1607	0
5	16	0.1	Distal	9	czi:0055-0153-0209:c:1/2	Primary	18.475	20.087	6	3	111	150.717	7	1478	0
5	17	0.1	Distal	9	czi:0061-0152-0203:c:1/2	Primary	21.087	27.159	6	0	127	172.029	6	1687	0
5	18	0.1	Distal	9	czi:0061-0179-0204:c:1/2	Primary	26.625	27.389	6	4	127	217.204	14	2130	0
5	19	0.1	Distal	9	czi:0061-0185-0223:c:1/2	Primary	17.75	21.845	6	2	104	144.802	6	1420	0
5	20	0.1	Distal	9	czi:0061-0160-0282:c:1/2	Primary	20.125	21.597	6	0	88	164.177	7	1610	0
5	21	0.1	Distal	9	czi:0061-0141-0280:c:1/2	Primary	18.337	18.085	5	3	73	149.595	6	1467	0
5	22	0.1	Distal	9	czi:0065-0145-0262:c:1/2	Primary	14.162	14.697	6	0	66	115.536	6	1133	0
5	23	0.1	Distal	9	czi:0067-0152-0236:c:1/2	Primary	15.863	15.951	6	0	75	129.404	7	1269	0
5	24	0.1	Distal	9	czi:0069-0190-0200:c:1/2	Primary	20.438	25.13	6	0	137	166.727	7	1635	0
5	25	0.1	Distal	9	czi:0069-0190-0184:c:1/2	Primary	17.05	19.537	6	0	105	139.092	7	1364	0
5	26	0.1	Distal	9	czi:0071-0162-0215:c:1/2	Primary	13.225	14.024	6	0	63	107.888	6	1058	0
5	27	0.1	Distal	9	czi:0071-0147-0186:c:1/2	Primary	21.788	22.665	6	0	94	177.74	7	1743	0
5	28	0.1	Distal	9	czi:0071-0161-0195:c:1/2	Primary	19.1	25.879	6	0	132	155.816	6	1528	0
5	29	0.1	Distal	9	czi:0073-0193-0174:c:1/2	Primary	20.05	19.045	5	3	74	163.566	9	1604	0
5	30	0.1	Distal	9	czi:0073-0152-0167:c:1/2	Primary	16.238	20.691	6	1	103	132.464	6	1299	0
5	31	0.1	Distal	9	czi:0079-0158-0181:c:1/2	Primary	14.475	13.869	5	1	63	118.085	6	1158	0
5	32	0.1	Distal	9	czi:0079-0172-0171:c:1/2	Primary	17.038	17.463	5	3	79	138.99	7	1363	0
5	33	0.1	Distal	9	czi:0079-0188-0161:c:1/2	Secondary	27.15	27.957	6	3	136	221.487	18	2172	0
5	34	0.1	Distal	9	czi:0079-0201-0163:c:1/2	Secondary	30.3	32.31	6	1	205	247.184	24	2424	0
5	35	0.1	Distal	9	czi:0081-0174-0154:c:1/2	Secondary	29.4	28.765	6	0	117	239.842	24	2352	0
5	36	0.1	Distal	9	czi:0081-0174-0141:c:1/2	Secondary	30.837	30.458	5	2	126	251.569	21	2467	0
5	37	0.1	Distal	9	czi:0081-0203-0146:c:1/2	Secondary	21.788	20.16	6	0	84	177.74	17	1743	0
5	38	0.1	Distal	9	czi:0083-0171-0183:c:1/2	Secondary	16.212	14.741	6	0	69	132.26	7	1297	0
5	39	0.1	Distal	9	czi:0083-0196-0134:c:1/2	Secondary	48.075	32.343	6	5	132	392.19	47	3846	22
5	40	0.1	Distal	9	czi:0089-0186-0129:c:1/2	Secondary	40.525	35.803	6	2	170	330.598	32	3242	7
14	1	DMSO	Distal	1	czi:0067-0174-0244:c:1/2	Primary	14.1	15.501	6	1	66	115.026	6	1128	0
14	2	DMSO	Distal	1	czi:0067-0180-0264:c:1/2	Primary	18.175	20.46	6	0	102	148.27	7	1454	0
14	3	DMSO	Distal	1	czi:0067-0198-0279:c:1/2	Primary	16.05	17.282	6	1	83	130.934	7	1284	0
14	4	DMSO	Distal	1	czi:0067-0168-0284:c:1/2	Primary	16.05	17.438	5	4	78	130.934	6	1284	0
14	5	DMSO	Distal	1	czi:0067-0185-0299:c:1/2	Primary	15.188	15.867	5	4	69	123.898	6	1215	0
14	6	DMSO	Distal	1	czi:0067-0179-0334:c:1/2	Primary	25.387	26.494	5	0	114	207.108	15	2031	0
14	7	DMSO	Distal	1	czi:0069-0180-0312:c:1/2	Primary	21.238	39.154	5	0	323	173.253	6	1699	0
14	8	DMSO	Distal	1	czi:0069-0203-0253:c:1/2	Primary	12.375	12.766	5	2	56	100.954	6	990	0
14	9	DMSO	Distal	1	czi:0069-0195-0233:c:1/2	Primary	12.188	15.144	5	1	79	99.424	6	975	0
14	10	DMSO	Distal	1	czi:0065-0173-0322:c:1/2	Primary	15.8	15.684	6	4	62	128.895	6	1264	0
14	11	DMSO	Distal	1	czi:0065-0206-0265:c:1/2	Primary	19.375	19.852	6	0	97	158.059	8	1550	0
14	12	DMSO	Distal	1	czi:0065-0210-0241:c:1/2	Primary	18.363	23.26	5	3	111	149.799	6	1469	0
14	13	DMSO	Distal	1	czi:0065-0210-0223:c:1/2	Primary	20.925	21.803	5	1	97	170.704	9	1674	0
14	14	DMSO	Distal	1	czi:0065-0195-0215:c:1/2	Primary	18.95	19.176	5	0	69	154.592	7	1516	0
14	15	DMSO	Distal	1	czi:0065-0162-0224:c:1/2	Primary	14.537	14.303	6	1	56	118.595	6	1163	0
14	16	DMSO	Distal	1	czi:0061-0160-0304:c:1/2	Primary	19.613	22.803	5	2	146	159.997	7	1569	0
14	17	DMSO	Distal	1	czi:0061-0155-0240:c:1/2	Primary	13.137	14.837	6	0	82	107.174	6	1051	0
14	18	DMSO	Distal	1	czi:0059-0161-0255:c:1/2	Primary	19.788	26.885	6	1	196	161.424	7	1583	0
14	19	DMSO	Distal	1	czi:0059-0161-0215:c:1/2	Primary	16.8	17.292	5	1	68	137.052	6	1344	0
14	20	DMSO	Distal	1	czi:0057-0158-0270:c:1/2	Primary	13.825	17.037	6	0	91	112.783	6	1106	0
14	21	DMSO	Distal	1	czi:0055-0158-0230:c:1/2	Primary	15.875	17.593	5	0	68	129.506	6	1270	0
14	22	DMSO	Distal	1	czi:0055-0163-0203:c:1/2	Primary	18.5	22.806	5	0	130	150.921	6	1480	0
14	23	DMSO	Distal	1	czi:0059-0161-0290:c:1/2	Primary	13.537	14.934	6	4	92	110.437	6	1083	0
14	24	DMSO	Distal	1	czi:0061-0178-0255:c:1/2	Primary	12.438	13.846	5	2	60	101.464	6	995	0
14	25	DMSO	Distal	1	czi:0061-0184-0243:c:1/2	Primary	17.625	28.568	5	4	175	143.783	6	1410	0
14	26	DMSO	Distal	1	czi:0061-0192-0253:c:1/2	Primary	19.9	22.428	6	0	101	162.342	6	1592	0
14	27	DMSO	Distal	1	czi:0061-0192-0260:c:1/2	Primary	17	19.282	5	3	91	138.684	7	1360	0
14	28	DMSO	Distal	1	czi:0065-0183-0286:c:1/2	Primary	18.238	21.163	6	4	122	148.779	6	1459	0
14	29	DMSO	Distal	1	czi:0069-0172-0224:c:1/2	Primary	14.2	16.939	6	2	85	115.842	6	1136	0
14	30	DMSO	Distal	1	czi:0061-0162-0321:c:1/2	Primary	13.275	14.333	5	0	63	108.296	6	1062	0
14	31	DMSO	Distal	1	czi:0063-0154-0279:c:1/2	Primary	12.5	14.285	5	4	67	101.974	6	1000	0
14	32	DMSO	Distal	1	czi:0063-0174-0267:c:1/2	Primary	19.613	24.281	5	0	117	159.997	6	1569	0
14	33	DMSO	Distal	1	czi:0063-0192-0199:c:1/2	Secondary	2403.05	559.225	2355	964	3432	19603.807	2475	192244	2450
14	34	DMSO	Distal	1	czi:0063-0198-0191:c:1/2	Secondary	2451.6	367.866	1493	1493	3406	19999.872	2454	196128	2429
14	35	DMSO	Distal	1	czi:0061-0202-0182:c:1/2	Secondary	1558.75	285.498	1491	952	2175	12716.104	1552	124700	1527
14	36	DMSO	Distal	1	czi:0061-0202-0171:c:1/2	Secondary	1222.225	327.603	813	531	1917	9970.772	1218	97778	1193
14	37	DMSO	Distal	1	czi:0059-0187-0167:c:1/2	Secondary	111.4	62.103	153	6	263	908.788	97	8912	72
14	38	DMSO	Distal	1	czi:0057-0185-0177:c:1/2	Secondary	86.062	52.156	37	4	237	702.088	84	6885	59
14	39	DMSO	Distal	1	czi:0057-0178-0184:c:1/2	Secondary	72.987	52.452	5	0	206	595.424	71	5839	46
14	40	DMSO	Distal	1	czi:0057-0170-0191:c:1/2	Secondary	35.962	41.069	5	0	196	293.378	22	2877	0
14	1	DMSO	Distal	10	czi:0051-0182-0274:c:1/2	Primary	107.45	63.638	60	6	380	876.565	97	8596	72
14	2	DMSO	Distal	10	czi:0051-0162-0253:c:1/2	Primary	126.912	65.58	213	5	334	1035.338	124	10153	99
14	3	DMSO	Distal	10	czi:0051-0191-0256:c:1/2	Primary	331.8	117.794	212	116	629	2706.786	319	26544	294
14	4	DMSO	Distal	10	czi:0051-0191-0239:c:1/2	Primary	350.35	112.969	266	143	657	2858.115	343	28028	318
14	5	DMSO	Distal	10	czi:0051-0163-0228:c:1/2	Primary	47.625	36.273	5	2	162	388.519	38	3810	13
14	6	DMSO	Distal	10	czi:0051-0170-0213:c:1/2	Primary	160.812	92.466	83	1	502	1311.89	155	12865	130
14	7	DMSO	Distal	10	czi:0051-0197-0224:c:1/2	Primary	16.6	20.343	5	0	96	135.421	6	1328	0
14	8	DMSO	Distal	10	czi:0051-0205-0207:c:1/2	Primary	16.663	17.546	5	2	102	135.931	7	1333	0
14	9	DMSO	Distal	10	czi:0051-0206-0191:c:1/2	Primary	22.875	22.665	5	0	118	186.612	14	1830	0
14	10	DMSO	Distal	10	czi:0051-0181-0189:c:1/2	Primary	143.75	88.839	114	0	540	1172.696	135	11500	110
14	11	DMSO	Distal	10	czi:0051-0163-0180:c:1/2	Primary	86.375	57.15	60	5	248	704.637	71	6910	46
14	12	DMSO	Distal	10	czi:0053-0155-0282:c:1/2	Primary	160.125	75.167	40	27	345	1306.281	154	12810	129
14	13	DMSO	Distal	10	czi:0055-0182-0176:c:1/2	Primary	336.75	101.842	290	130	701	2747.168	336	26940	311
14	14	DMSO	Distal	10	czi:0057-0158-0302:c:1/2	Primary	184.512	81.846	161	16	480	1505.232	173	14761	148
14	15	DMSO	Distal	10	czi:0059-0165-0199:c:1/2	Primary	48.275	38.766	5	0	187	393.822	40	3862	15
14	16	DMSO	Distal	10	czi:0059-0172-0299:c:1/2	Primary	82.525	52.676	4	1	228	673.23	80	6602	55
14	17	DMSO	Distal	10	czi:0061-0163-0316:c:1/2	Primary	21.562	23.201	5	3	112	175.904	15	1725	0
14	18	DMSO	Distal	10	czi:0067-0158-0289:c:1/2	Primary	20.3	17.254	5	3	64	165.605	14	1624	0
14	19	DMSO	Distal	10	czi:0067-0149-0272:c:1/2	Primary	20.5	22.41	5	4	108	167.237	7	1640	0
14	20	DMSO	Distal	10	czi:0067-0152-0248:c:1/2	Primary	18.225	26.527	5	3	202	148.677	6	1458	0
14	21	DMSO	Distal	10	czi:0067-0152-0220:c:1/2	Primary	12.15	13.811	5	4	72	99.118	5	972	0
14	22	DMSO	Distal	10	czi:0069-0161-0235:c:1/2	Primary	15.825	18.393	5	0	83	129.099	6	1266	0
14	23	DMSO	Distal	10	czi:0069-0170-0165:c:1/2	Primary	15.775	16.943	5	1	78	128.691	7	1262	0
14	24	DMSO	Distal	10	czi:0069-0176-0290:c:1/2	Primary	16.238	17.679	5	2	71	132.464	6	1299	0
14	25	DMSO	Distal	10	czi:0071-0170-0265:c:1/2	Primary	18.65	17.012	6	0	76	152.145	9	1492	0
14	26	DMSO	Distal	10	czi:0075-0182-0252:c:1/2	Primary	15.325	17.508	5	0	80	125.02	6	1226	0
14	27	DMSO	Distal	10	czi:0075-0184-0223:c:1/2	Primary	21.137	21.114	5	0	96	172.437	13	1691	0
14	28	DMSO	Distal	10	czi:0075-0201-0215:c:1/2	Primary	15.912	19.192	5	4	105	129.812	6	1273	0
14	29	DMSO	Distal	10	czi:0075-0188-0209:c:1/2	Primary	16.175	16.478	5	3	82	131.954	9	1294	0
14	30	DMSO	Distal	10	czi:0077-0191-0197:c:1/2	Primary	13.938	18.193	5	0	104	113.701	6	1115	0
14	31	DMSO	Distal	10	czi:0077-0191-0182:c:1/2	Primary	13.475	14.401	5	0	63	109.928	6	1078	0
14	32	DMSO	Distal	10	czi:0073-0193-0165:c:1/2	Primary	23.45	25.422	6	0	124	191.302	16	1876	0
14	33	DMSO	Distal	10	czi:0063-0206-0163:c:1/2	Secondary	324.938	120.474	361	86	625	2650.803	299	25995	274
14	34	DMSO	Distal	10	czi:0061-0197-0132:c:1/2	Secondary	318.913	144.082	163	80	739	2601.652	316	25513	291
14	35	DMSO	Distal	10	czi:0059-0190-0140:c:1/2	Secondary	361.238	131.567	309	66	719	2946.934	369	28899	344
14	36	DMSO	Distal	10	czi:0059-0188-0151:c:1/2	Secondary	333.925	130.61	429	81	805	2724.122	331	26714	306
14	37	DMSO	Distal	10	czi:0061-0201-0151:c:1/2	Secondary	186.688	111.022	88	21	571	1522.975	157	14935	132
14	38	DMSO	Distal	10	czi:0061-0175-0140:c:1/2	Secondary	214.738	133.591	119	22	575	1751.804	171	17179	146
14	39	DMSO	Distal	10	czi:0061-0175-0150:c:1/2	Secondary	146.988	74.292	110	27	384	1199.107	135	11759	110
14	40	DMSO	Distal	10	czi:0061-0203-0140:c:1/2	Secondary	271.425	119.394	123	45	688	2214.254	260	21714	235
14	1	DMSO	Distal	2	czi:0087-0196-0384:c:1/2	Primary	14.238	17.057	6	0	78	116.148	6	1139	0
14	2	DMSO	Distal	2	czi:0087-0175-0378:c:1/2	Primary	18.75	23.104	6	3	164	152.96	10	1500	0
14	3	DMSO	Distal	2	czi:0087-0172-0356:c:1/2	Primary	19.7	19.831	5	1	97	160.71	11	1576	0
14	4	DMSO	Distal	2	czi:0087-0188-0337:c:1/2	Primary	16.225	17.939	5	3	91	132.362	6	1298	0
14	5	DMSO	Distal	2	czi:0087-0197-0359:c:1/2	Primary	17.75	22.633	5	3	165	144.802	7	1420	0
14	6	DMSO	Distal	2	czi:0083-0196-0398:c:1/2	Primary	25.438	26.997	5	1	129	207.516	15	2035	0
14	7	DMSO	Distal	2	czi:0083-0163-0343:c:1/2	Primary	23.85	27.195	6	0	139	194.566	12	1908	0
14	8	DMSO	Distal	2	czi:0083-0162-0310:c:1/2	Primary	18.887	19.163	5	1	79	154.082	6	1511	0
14	9	DMSO	Distal	2	czi:0081-0147-0324:c:1/2	Primary	19.75	25.518	5	1	166	161.118	7	1580	0
14	10	DMSO	Distal	2	czi:0081-0155-0298:c:1/2	Primary	28.087	29.552	6	3	144	229.135	15	2247	0
14	11	DMSO	Distal	2	czi:0079-0175-0393:c:1/2	Primary	16.312	15.837	5	0	69	133.076	6	1305	0
14	12	DMSO	Distal	2	czi:0079-0158-0361:c:1/2	Primary	19.85	25.542	6	3	113	161.934	6	1588	0
14	13	DMSO	Distal	2	czi:0079-0193-0322:c:1/2	Primary	17.988	17.983	6	2	78	146.74	7	1439	0
14	14	DMSO	Distal	2	czi:0079-0173-0287:c:1/2	Primary	19.337	19.783	5	3	81	157.753	7	1547	0
14	15	DMSO	Distal	2	czi:0079-0162-0273:c:1/2	Primary	21.238	21.092	6	0	103	173.253	15	1699	0
14	16	DMSO	Distal	2	czi:0077-0153-0254:c:1/2	Primary	18.725	16.48	6	3	77	152.756	14	1498	0
14	17	DMSO	Distal	2	czi:0077-0167-0241:c:1/2	Primary	24.325	23.866	5	0	133	198.441	19	1946	0
[truncated: 14,209 more rows]
